# Supplementary material for: Genetic Alteration, Prognostic and Immunological Role of Acyl-CoA Synthetase Long-Chain Family Member 4 in a Pan-Cancer Analysis
Source: Front Genet. 2022 Jan 20;13:812674. doi: 10.3389/fgene.2022.812674 (PMC8811308; doi:10.3389/fgene.2022.812674)
Supplement: Supplementary file 1 [file Table2.xlsx]

## Sheet: catalogue
Table S2	PrognoScan--Supporting data for Figure 3A
	Kaplan-Meier--Supporting data for Figure 3B
	GEPIA--Supporting data for Supplementary Figure 2

## Sheet: PrognoScan
Correlation between ACSL4 and prognosis of various types of cancer in the PrognoScan
TYPE	ID_NAME	ID_DESCRIPTION	DATA_POSTPROCESSING	DATASET	CANCER TYPE	SUBTYPE	ENDPOINT	COHORT	CONTRIBUTOR	ARRAY TYPE	PROBE ID	N	CUTPOINT	MINIMUM P-VALUE	CORRECTED P-VALUE	ln(HR-high / HR-low)	COX P-VALUE	ln(HR)	HR [95% CI-low CI-upp]
GENE	ACSL4	acyl-CoA synthetase long-chain family member 4	None	GSE17536	Colorectal cancer		Overall Survival	MCC	Smith	HG-U133_Plus_2	202422_s_at	177	0.813559	7.13697e-05	0.00260009	0.967342	0.000896433	0.746792	2.11 [1.36 - 3.28]
GENE	ACSL4	acyl-CoA synthetase long-chain family member 4	None	GSE31210	Lung cancer	Adenocarcinoma	Relapse Free Survival	NCCRI	Okayama	HG-U133_Plus_2	202422_s_at	204	0.122549	0.000787682	0.0208472	-1.02495	0.00178453	-0.924832	0.40 [0.22 - 0.71]
GENE	ACSL4	acyl-CoA synthetase long-chain family member 4	None	GSE17536	Colorectal cancer		Disease Specific Survival	MCC	Smith	HG-U133_Plus_2	202422_s_at	177	0.423729	0.0023713	0.0520578	0.91283	0.00877945	0.674324	1.96 [1.19 - 3.25]
GENE	ACSL4	acyl-CoA synthetase long-chain family member 4	None	GSE1456-GPL96	Breast cancer		Disease Specific Survival	Stockholm (1994-1996)	Pawitan	HG-U133A	202422_s_at	159	0.132075	1.33939e-06	7.12222e-05	-1.66595	0.0158694	-0.843594	0.43 [0.22 - 0.85]
GENE	ACSL4	acyl-CoA synthetase long-chain family member 4	None	GSE1456-GPL96	Breast cancer		Overall Survival	Stockholm (1994-1996)	Pawitan	HG-U133A	202422_s_at	159	0.132075	5.54305e-05	0.00207799	-1.30502	0.0205638	-0.688941	0.50 [0.28 - 0.90]
GENE	ACSL4	acyl-CoA synthetase long-chain family member 4	None	GSE2034	Breast cancer		Distant Metastasis Free Survival	Rotterdam (1980-1995)	Wang	HG-U133A	202422_s_at	286	0.195804	0.00701627	0.123239	0.80429	0.0432055	0.364452	1.44 [1.01 - 2.05]
GENE	ACSL4	acyl-CoA synthetase long-chain family member 4	None	GSE7696	Brain cancer	Glioblastoma	Overall Survival	Lausanne	Murat	HG-U133_Plus_2	202422_s_at	70	0.842857	0.00945421	0.154767	-1.06886	0.0457155	-0.454577	0.63 [0.41 - 0.99]
GENE	ACSL4	acyl-CoA synthetase long-chain family member 4	None	GSE14333	Colorectal cancer		Disease Free Survival	Melbourne	Jorissen	HG-U133_Plus_2	202422_s_at	226	0.884956	0.00233001	0.0513181	1.0026	0.0550898	0.537697	1.71 [0.99 - 2.97]
GENE	ACSL4	acyl-CoA synthetase long-chain family member 4	None	GSE17536	Colorectal cancer		Disease Free Survival	MCC	Smith	HG-U133_Plus_2	202422_s_at	145	0.151724	0.0170129	0.238782	2.04604	0.0573673	0.624385	1.87 [0.98 - 3.55]
GENE	ACSL4	acyl-CoA synthetase long-chain family member 4	None	GSE1456-GPL96	Breast cancer		Relapse Free Survival	Stockholm (1994-1996)	Pawitan	HG-U133A	202422_s_at	159	0.132075	0.000121873	0.00416784	-1.25091	0.0586646	-0.559251	0.57 [0.32 - 1.02]
GENE	ACSL4	acyl-CoA synthetase long-chain family member 4	None	GSE26712	Ovarian cancer		Overall Survival	MSKCC (1990-2003)	Bonome	HG-U133_Plus_2	202422_s_at	185	0.762162	0.000231867	0.00730909	0.697484	0.0823896	0.256742	1.29 [0.97 - 1.73]
GENE	ACSL4	acyl-CoA synthetase long-chain family member 4	None	GSE2658	Blood cancer	Multiple myeloma	Disease Specific Survival	Arkansas	Zhan	HG-U133_Plus_2	202422_s_at	559	0.858676	0.0054658	0.101497	0.624658	0.0853851	0.354948	1.43 [0.95 - 2.14]
GENE	ACSL4	acyl-CoA synthetase long-chain family member 4	None	GSE17537	Colorectal cancer		Disease Free Survival	VMC	Smith	HG-U133_Plus_2	202422_s_at	55	0.418182	0.0344347	0.388162	1.12297	0.102322	0.444998	1.56 [0.91 - 2.66]
GENE	ACSL4	acyl-CoA synthetase long-chain family member 4	None	GSE31210	Lung cancer	Adenocarcinoma	Overall Survival	NCCRI	Okayama	HG-U133_Plus_2	202422_s_at	204	0.382353	0.0228185	0.29388	-0.816352	0.120018	-0.621452	0.54 [0.25 - 1.18]
GENE	ACSL4	acyl-CoA synthetase long-chain family member 4	None	GSE8970	Blood cancer	AML	Overall Survival	San Diego	Raponi	HG-U133A	202422_s_at	34	0.205882	0.0466456	0.471087	1.03856	0.121435	0.682903	1.98 [0.83 - 4.70]
GENE	ACSL4	acyl-CoA synthetase long-chain family member 4	None	GSE2837	Head and neck cancer	Squamous cell carcinoma	Relapse Free Survival	VUMC, VAMC, UTMDACC (1992-2005)	Chung	U133_X3P	g12669908_3p_a_at	28	0.357143	0.111227	-	0.929799	0.132288	0.381364	1.46 [0.89 - 2.41]
GENE	ACSL4	acyl-CoA synthetase long-chain family member 4	None	jacob-00182-CANDF	Lung cancer	Adenocarcinoma	Overall Survival	CAN/DF	Shedden	HG-U133A	202422_s_at	82	0.317073	0.00740558	0.128472	-0.906167	0.152443	-0.331146	0.72 [0.46 - 1.13]
GENE	ACSL4	acyl-CoA synthetase long-chain family member 4	None	GSE26712	Ovarian cancer		Disease Free Survival	MSKCC (1990-2003)	Bonome	HG-U133_Plus_2	202422_s_at	185	0.762162	0.00308343	0.0643986	0.538755	0.167224	0.189692	1.21 [0.92 - 1.58]
GENE	ACSL4	acyl-CoA synthetase long-chain family member 4	None	GSE12093	Breast cancer		Distant Metastasis Free Survival	IO, NCI, TUM, CCF (1992-2000)	Zhang	HG-U133A	202422_s_at	136	0.713235	0.101297	-	-0.991812	0.200361	-0.436888	0.65 [0.33 - 1.26]
GENE	ACSL4	acyl-CoA synthetase long-chain family member 4	None	DUKE-OC	Ovarian cancer		Overall Survival	Duke	Bild	HG-U133A	202422_s_at	133	0.157895	0.05158	-	-0.568331	0.210326	-0.218983	0.80 [0.57 - 1.13]
GENE	ACSL4	acyl-CoA synthetase long-chain family member 4	None	GSE7390	Breast cancer		Relapse Free Survival	Uppsala, Oxford, Stockholm, IGR, GUYT, CRH (1980-1998)	Desmedt	HG-U133A	202422_s_at	198	0.242424	0.0332	0.378953	0.610841	0.221361	0.152774	1.17 [0.91 - 1.49]
GENE	ACSL4	acyl-CoA synthetase long-chain family member 4	None	jacob-00182-HLM	Lung cancer	Adenocarcinoma	Overall Survival	HLM	Shedden	HG-U133A	202422_s_at	79	0.405063	0.0718223	-	0.483583	0.221943	0.267028	1.31 [0.85 - 2.00]
GENE	ACSL4	acyl-CoA synthetase long-chain family member 4	None	MGH-glioma	Brain cancer	Glioma	Overall Survival	CBTTB, MGH, BWH, CH	Nutt	HG-U95A	38099_r_at	50	0.16	0.00232141	0.0511636	-1.3439	0.247159	-0.924799	0.40 [0.08 - 1.90]
GENE	ACSL4	acyl-CoA synthetase long-chain family member 4	None	E-TABM-346	Blood cancer	DLBCL	Overall Survival	GELA (1998-2000)	Jais	HG-U133A	202422_s_at	53	0.396226	0.0881654	-	-0.618397	0.253883	-0.488667	0.61 [0.26 - 1.42]
GENE	ACSL4	acyl-CoA synthetase long-chain family member 4	None	GSE17537	Colorectal cancer		Overall Survival	VMC	Smith	HG-U133_Plus_2	202422_s_at	55	0.254545	0.0704286	-	1.26355	0.311099	0.251915	1.29 [0.79 - 2.09]
GENE	ACSL4	acyl-CoA synthetase long-chain family member 4	None	GSE12945	Colorectal cancer		Overall Survival	Berlin	Staub	HG-U133A	202422_s_at	62	0.370968	0.0251506	0.314321	1.99266	0.324513	0.484204	1.62 [0.62 - 4.25]
GENE	ACSL4	acyl-CoA synthetase long-chain family member 4	None	GSE17710	Lung cancer	Squamous cell carcinoma	Overall Survival	UNC	Wilkerson	Agilent-UNC-custom-4X44K	27248	56	0.232143	0.140288	-	0.675922	0.326908	0.257453	1.29 [0.77 - 2.16]
GENE	ACSL4	acyl-CoA synthetase long-chain family member 4	None	GSE19234	Skin cancer	Melanoma	Overall Survival	NYU	Bogunovic	HG-U133_Plus_2	202422_s_at	38	0.5	0.281011	-	0.512442	0.348239	0.447016	1.56 [0.61 - 3.98]
GENE	ACSL4	acyl-CoA synthetase long-chain family member 4	None	GSE12417-GPL570	Blood cancer	AML	Overall Survival	AMLCG (2004)	Metzeler	HG-U133_Plus_2	202422_s_at	79	0.78481	0.0235712	0.300573	0.724911	0.366471	0.206959	1.23 [0.78 - 1.93]
GENE	ACSL4	acyl-CoA synthetase long-chain family member 4	None	GSE16131-GPL96	Blood cancer	Follicular lymphoma	Overall Survival	NCI (1974-2001)	Dave	HG-U133A	202422_s_at	180	0.855556	0.0267528	0.327881	0.575081	0.372762	0.193388	1.21 [0.79 - 1.86]
GENE	ACSL4	acyl-CoA synthetase long-chain family member 4	None	GSE4412-GPL96	Brain cancer	Glioma	Overall Survival	UCLA (1996-2003)	Freije	HG-U133A	202422_s_at	74	0.851351	0.00796031	0.135791	-1.70809	0.38083	-0.277369	0.76 [0.41 - 1.41]
GENE	ACSL4	acyl-CoA synthetase long-chain family member 4	None	GSE9195	Breast cancer		Distant Metastasis Free Survival	GUYT2	Loi	HG-U133_Plus_2	202422_s_at	77	0.428571	0.068757	-	-1.18692	0.381841	-0.455334	0.63 [0.23 - 1.76]
GENE	ACSL4	acyl-CoA synthetase long-chain family member 4	None	GSE17260	Ovarian cancer		Overall Survival	Niigata (1997-2008)	Yoshihara	G4112A	A_23_P217564	110	0.836364	0.0706777	-	0.620335	0.38763	0.197193	1.22 [0.78 - 1.91]
GENE	ACSL4	acyl-CoA synthetase long-chain family member 4	None	GSE2990	Breast cancer		Distant Metastasis Free Survival	Uppsala, Oxford	Sotiriou	HG-U133A	202422_s_at	125	0.896	0.167428	-	-1.31076	0.429393	-0.398132	0.67 [0.25 - 1.80]
GENE	ACSL4	acyl-CoA synthetase long-chain family member 4	None	E-TABM-158	Breast cancer		Disease Specific Survival	UCSF, CPMC (1989-1997)	Chin	HG-U133A	202422_s_at	117	0.42735	0.127124	-	-0.570168	0.429817	-0.257661	0.77 [0.41 - 1.47]
GENE	ACSL4	acyl-CoA synthetase long-chain family member 4	None	GSE2990	Breast cancer		Relapse Free Survival	Uppsala, Oxford	Sotiriou	HG-U133A	202422_s_at	62	0.709677	0.197357	-	-0.703216	0.43818	-0.261391	0.77 [0.40 - 1.49]
GENE	ACSL4	acyl-CoA synthetase long-chain family member 4	None	GSE4271-GPL96	Brain cancer	Astrocytoma	Overall Survival	MDA	Phillips	HG-U133A	202422_s_at	77	0.155844	0.124165	-	0.610054	0.443012	0.196067	1.22 [0.74 - 2.01]
GENE	ACSL4	acyl-CoA synthetase long-chain family member 4	None	GSE17710	Lung cancer	Squamous cell carcinoma	Relapse Free Survival	UNC	Wilkerson	Agilent-UNC-custom-4X44K	27248	56	0.732143	0.1424	-	0.540463	0.452332	0.18691	1.21 [0.74 - 1.96]
GENE	ACSL4	acyl-CoA synthetase long-chain family member 4	None	GSE9195	Breast cancer		Relapse Free Survival	GUYT2	Loi	HG-U133_Plus_2	202422_s_at	77	0.168831	0.121393	-	-0.90201	0.459753	-0.334402	0.72 [0.29 - 1.74]
GENE	ACSL4	acyl-CoA synthetase long-chain family member 4	None	GSE11117	Lung cancer	NSCLC	Overall Survival	Basel (2002-2005)	Baty	Novachip human 34.5k	H200006841	41	0.853659	0.111442	-	0.78622	0.468229	0.299914	1.35 [0.60 - 3.04]
GENE	ACSL4	acyl-CoA synthetase long-chain family member 4	None	GSE17537	Colorectal cancer		Disease Specific Survival	VMC	Smith	HG-U133_Plus_2	202422_s_at	49	0.163265	0.100055	-	15.3285	0.483885	0.226277	1.25 [0.67 - 2.36]
GENE	ACSL4	acyl-CoA synthetase long-chain family member 4	None	GSE3143	Breast cancer		Overall Survival	Duke	Bild	HG-U95A	38099_r_at	158	0.424051	0.19988	-	0.382382	0.486946	0.137611	1.15 [0.78 - 1.69]
GENE	ACSL4	acyl-CoA synthetase long-chain family member 4	None	GSE11121	Breast cancer		Distant Metastasis Free Survival	Mainz (1988-1998)	Schmidt	HG-U133A	202422_s_at	200	0.15	0.163951	-	0.81035	0.489161	0.204616	1.23 [0.69 - 2.19]
GENE	ACSL4	acyl-CoA synthetase long-chain family member 4	None	GSE4922-GPL96	Breast cancer		Disease Free Survival	Uppsala (1987-1989)	Ivshina	HG-U133A	202422_s_at	249	0.248996	0.255319	-	-0.267071	0.501214	-0.152995	0.86 [0.55 - 1.34]
GENE	ACSL4	acyl-CoA synthetase long-chain family member 4	None	GSE13507	Bladder cancer		Overall Survival	CNUH	Kim	Human-6 v2	ILMN_1691714	165	0.133333	0.099723	-	0.748056	0.512175	0.636056	1.89 [0.28 - 12.65]
GENE	ACSL4	acyl-CoA synthetase long-chain family member 4	None	GSE3494-GPL96	Breast cancer		Disease Specific Survival	Uppsala (1987-1989)	Miller	HG-U133A	202422_s_at	236	0.355932	0.102136	-	-0.440515	0.527365	-0.183905	0.83 [0.47 - 1.47]
GENE	ACSL4	acyl-CoA synthetase long-chain family member 4	None	GSE7390	Breast cancer		Overall Survival	Uppsala, Oxford, Stockholm, IGR, GUYT, CRH (1980-1998)	Desmedt	HG-U133A	202422_s_at	198	0.353535	0.2643	-	0.329027	0.539754	0.097669	1.10 [0.81 - 1.51]
GENE	ACSL4	acyl-CoA synthetase long-chain family member 4	None	GSE2990	Breast cancer		Distant Metastasis Free Survival	Uppsala, Oxford	Sotiriou	HG-U133A	202422_s_at	54	0.62963	0.29941	-	-0.654815	0.549268	-0.24104	0.79 [0.36 - 1.73]
GENE	ACSL4	acyl-CoA synthetase long-chain family member 4	None	GSE9891	Ovarian cancer		Overall Survival	AOCS, RBH, WH, NKI-AVL (1992-2006)	Tothill	HG-U133_Plus_2	202422_s_at	278	0.830935	0.130171	-	-0.40663	0.558714	-0.0769069	0.93 [0.72 - 1.20]
GENE	ACSL4	acyl-CoA synthetase long-chain family member 4	None	GSE8894	Lung cancer	NSCLC	Relapse Free Survival	Seoul (1995-2005)	Lee	HG-U133_Plus_2	202422_s_at	138	0.485507	0.0434151	0.450461	0.491428	0.570098	0.0697944	1.07 [0.84 - 1.36]
GENE	ACSL4	acyl-CoA synthetase long-chain family member 4	None	jacob-00182-UM	Lung cancer	Adenocarcinoma	Overall Survival	UM	Shedden	HG-U133A	202422_s_at	178	0.157303	0.0341146	0.385791	-0.524584	0.594623	-0.100592	0.90 [0.62 - 1.31]
GENE	ACSL4	acyl-CoA synthetase long-chain family member 4	None	GSE5287	Bladder cancer		Overall Survival	Aarhus (1995-2004)	Als	HG-U133A	202422_s_at	30	0.166667	0.28594	-	-0.537484	0.605781	-0.22677	0.80 [0.34 - 1.89]
GENE	ACSL4	acyl-CoA synthetase long-chain family member 4	None	GSE14814	Lung cancer	NSCLC	Overall Survival	JRB.10	Zhu	HG-U133A	202422_s_at	90	0.522222	0.0699803	-	-0.602707	0.606395	-0.240468	0.79 [0.31 - 1.96]
GENE	ACSL4	acyl-CoA synthetase long-chain family member 4	None	GSE22138	Eye cancer	Uveal melanoma	Distant Metastasis Free Survival	BRCIC	Laurent	HG-U133_Plus_2	202422_s_at	63	0.603175	0.0618499	-	-0.691142	0.61485	-0.100546	0.90 [0.61 - 1.34]
GENE	ACSL4	acyl-CoA synthetase long-chain family member 4	None	GSE12276	Breast cancer		Relapse Free Survival	EMC	Bos	HG-U133_Plus_2	202422_s_at	204	0.740196	0.00108873	0.0273665	0.519393	0.624161	0.0646797	1.07 [0.82 - 1.38]
GENE	ACSL4	acyl-CoA synthetase long-chain family member 4	None	GSE7390	Breast cancer		Distant Metastasis Free Survival	Uppsala, Oxford, Stockholm, IGR, GUYT, CRH (1980-1998)	Desmedt	HG-U133A	202422_s_at	198	0.742424	0.240554	-	-0.375375	0.633764	0.0700476	1.07 [0.80 - 1.43]
GENE	ACSL4	acyl-CoA synthetase long-chain family member 4	None	GSE1379	Breast cancer		Relapse Free Survival	MGH (1987-2000)	Ma	Arcturus 22k	10669	60	0.5	0.145485	-	-0.551949	0.645286	-0.164255	0.85 [0.42 - 1.71]
GENE	ACSL4	acyl-CoA synthetase long-chain family member 4	None	GSE5122	Blood cancer	AML	Overall Survival	San Diego	Raponi	HG-U133A	202422_s_at	58	0.810345	0.0311377	0.363181	-0.788136	0.648142	-0.0680947	0.93 [0.70 - 1.25]
GENE	ACSL4	acyl-CoA synthetase long-chain family member 4	None	E-TABM-346	Blood cancer	DLBCL	Event Free Survival	GELA (1998-2000)	Jais	HG-U133A	202422_s_at	53	0.301887	0.199574	-	-0.458543	0.663828	-0.175355	0.84 [0.38 - 1.85]
GENE	ACSL4	acyl-CoA synthetase long-chain family member 4	None	GSE2990	Breast cancer		Relapse Free Survival	Uppsala, Oxford	Sotiriou	HG-U133A	202422_s_at	125	0.136	0.0773563	-	-0.686909	0.689756	-0.143868	0.87 [0.43 - 1.76]
GENE	ACSL4	acyl-CoA synthetase long-chain family member 4	None	GSE4475	Blood cancer	B-cell lymphoma	Overall Survival	Berlin (2003-2005)	Hummel	HG-U133A	202422_s_at	158	0.443038	0.11234	-	-0.3647	0.693261	-0.0811275	0.92 [0.62 - 1.38]
GENE	ACSL4	acyl-CoA synthetase long-chain family member 4	None	GSE12417-GPL96	Blood cancer	AML	Overall Survival	AMLCG (1999-2003)	Metzeler	HG-U133A	202422_s_at	163	0.619632	0.204548	-	0.254414	0.731101	0.0463822	1.05 [0.80 - 1.36]
GENE	ACSL4	acyl-CoA synthetase long-chain family member 4	None	GSE19615	Breast cancer		Distant Metastasis Free Survival	DF/HCC	Li	HG-U133_Plus_2	202422_s_at	115	0.165217	0.027396	0.33322	-1.17068	0.743592	0.186401	1.20 [0.39 - 3.68]
GENE	ACSL4	acyl-CoA synthetase long-chain family member 4	None	GSE13213	Lung cancer	Adenocarcinoma	Overall Survival	Nagoya (1995-1999, 2002-2004)	Tomida	G4112F	A_23_P217564	117	0.777778	0.178637	-	-0.514792	0.746979	-0.0708302	0.93 [0.61 - 1.43]
GENE	ACSL4	acyl-CoA synthetase long-chain family member 4	None	GSE16581	Brain cancer	Meningioma	Overall Survival	UCLA	Lee	HG-U133_Plus_2	202422_s_at	67	0.671642	0.192712	-	0.849436	0.747376	0.213546	1.24 [0.34 - 4.54]
GENE	ACSL4	acyl-CoA synthetase long-chain family member 4	None	GSE12945	Colorectal cancer		Disease Free Survival	Berlin	Staub	HG-U133A	202422_s_at	51	0.411765	0.0605644	-	15.8971	0.749888	0.250652	1.28 [0.28 - 6.00]
GENE	ACSL4	acyl-CoA synthetase long-chain family member 4	None	GSE8841	Ovarian cancer		Overall Survival	Milan (1992-2003)	Marchini	G4100A	12520	81	0.382716	0.0771105	-	1.10044	0.753371	0.190408	1.21 [0.37 - 3.97]
GENE	ACSL4	acyl-CoA synthetase long-chain family member 4	None	GSE14814	Lung cancer	NSCLC	Disease Specific Survival	JRB.10	Zhu	HG-U133A	202422_s_at	90	0.5	0.0989682	-	-0.622788	0.797948	-0.133756	0.87 [0.31 - 2.44]
GENE	ACSL4	acyl-CoA synthetase long-chain family member 4	None	GSE30929	Soft tissue cancer	Liposarcoma	Distant Recurrence Free Survival	MSKCC (1993-2008)	Gobble	HG-U133A	202422_s_at	140	0.885714	0.215228	-	0.475784	0.80122	0.0645649	1.07 [0.65 - 1.76]
GENE	ACSL4	acyl-CoA synthetase long-chain family member 4	None	GSE1378	Breast cancer		Relapse Free Survival	MGH (1987-2000)	Ma	Arcturus 22k	10669	60	0.25	0.0267362	0.327742	1.26843	0.828588	0.082182	1.09 [0.52 - 2.28]
GENE	ACSL4	acyl-CoA synthetase long-chain family member 4	None	GSE17260	Ovarian cancer		Progression Free Survival	Niigata (1997-2008)	Yoshihara	G4112A	A_23_P217564	110	0.509091	0.0615108	-	-0.427499	0.829438	0.0404027	1.04 [0.72 - 1.50]
GENE	ACSL4	acyl-CoA synthetase long-chain family member 4	None	GSE3141	Lung cancer	NSCLC	Overall Survival	Duke	Bild	HG-U133_Plus_2	202422_s_at	111	0.108108	0.0624699	-	-0.66712	0.837764	-0.0365082	0.96 [0.68 - 1.37]
GENE	ACSL4	acyl-CoA synthetase long-chain family member 4	None	GSE7849	Breast cancer		Disease Free Survival	Duke (1990-2001)	Anders	HG-U95A	38099_r_at	76	0.671053	0.120601	-	-1.1205	0.85885	-0.0477784	0.95 [0.56 - 1.61]
GENE	ACSL4	acyl-CoA synthetase long-chain family member 4	None	E-TABM-158	Breast cancer		Distant Metastasis Free Survival	UCSF, CPMC (1989-1997)	Chin	HG-U133A	202422_s_at	117	0.42735	0.0568842	-	-0.74345	0.870603	-0.0514702	0.95 [0.51 - 1.76]
GENE	ACSL4	acyl-CoA synthetase long-chain family member 4	None	GSE13507	Bladder cancer	Transitional cell carcinoma	Disease Specific Survival	CNUH	Kim	Human-6 v2	ILMN_1683598	165	0.624242	0.157122	-	0.496881	0.881581	-0.0277924	0.97 [0.67 - 1.40]
GENE	ACSL4	acyl-CoA synthetase long-chain family member 4	None	GSE13507	Bladder cancer		Overall Survival	CNUH	Kim	Human-6 v2	ILMN_1683598	165	0.672727	0.0557535	-	0.475573	0.881786	0.0192407	1.02 [0.79 - 1.31]
GENE	ACSL4	acyl-CoA synthetase long-chain family member 4	None	GSE6532-GPL570	Breast cancer		Relapse Free Survival	GUYT	Loi	HG-U133_Plus_2	202422_s_at	87	0.862069	0.132353	-	0.646251	0.885485	-0.0392127	0.96 [0.56 - 1.64]
GENE	ACSL4	acyl-CoA synthetase long-chain family member 4	None	GSE6532-GPL570	Breast cancer		Distant Metastasis Free Survival	GUYT	Loi	HG-U133_Plus_2	202422_s_at	87	0.862069	0.132353	-	0.646251	0.885485	-0.0392127	0.96 [0.56 - 1.64]
GENE	ACSL4	acyl-CoA synthetase long-chain family member 4	None	E-TABM-158	Breast cancer		Overall Survival	UCSF, CPMC (1989-1997)	Chin	HG-U133A	202422_s_at	117	0.42735	0.217354	-	-0.389622	0.940578	-0.0197768	0.98 [0.58 - 1.65]
GENE	ACSL4	acyl-CoA synthetase long-chain family member 4	None	E-TABM-158	Breast cancer		Relapse Free Survival	UCSF, CPMC (1989-1997)	Chin	HG-U133A	202422_s_at	117	0.42735	0.217354	-	-0.389622	0.940578	-0.0197768	0.98 [0.58 - 1.65]
GENE	ACSL4	acyl-CoA synthetase long-chain family member 4	None	jacob-00182-MSK	Lung cancer	Adenocarcinoma	Overall Survival	MSK	Shedden	HG-U133A	202422_s_at	104	0.75	0.202313	-	-0.529764	0.943132	-0.0224641	0.98 [0.53 - 1.81]
GENE	ACSL4	acyl-CoA synthetase long-chain family member 4	None	GSE4573	Lung cancer	Squamous cell carcinoma	Overall Survival	Michigan (1991-2002)	Raponi	HG-U133A	202422_s_at	129	0.837209	0.134256	-	0.478775	0.947825	-0.0171801	0.98 [0.59 - 1.64]
GENE	ACSL4	acyl-CoA synthetase long-chain family member 4	None	GSE14764	Ovarian cancer		Overall Survival	TOC	Denkert	HG-U133A	202422_s_at	80	0.2125	0.209286	-	0.902794	0.959159	-0.0129251	0.99 [0.60 - 1.62]
GENE	ACSL4	acyl-CoA synthetase long-chain family member 4	None	GSE13507	Bladder cancer	Transitional cell carcinoma	Disease Specific Survival	CNUH	Kim	Human-6 v2	ILMN_1691714	165	0.448485	0.0717091	-	-0.637388	0.960355	-0.0711689	0.93 [0.06 - 15.41]
GENE	ACSL4	acyl-CoA synthetase long-chain family member 4	None	GSE7378	Breast cancer		Disease Free Survival	UCSF	Zhou	U133AAofAv2	202422_s_at	54	0.759259	0.177979	-	-1.38736	0.973843	-0.0235687	0.98 [0.24 - 4.00]

## Sheet: Kaplan-Meier
Correlation between ACSL4 and prognosis of various types of cancer in the Kaplan-Meier plotter database
Tumor type	Endpoint	Low expression cohort (months)	High expression cohort (months)	HR	95% CI	logrank P
Bladder Carcinoma	OS	20.07	45.57	0.58	0.42-0.79	0.0007
Breast cancer	OS	131.37	129.1	0.77	0.55-1.08	0.12
Cervical squamous cell carcinoma	OS	103.23	95.3	1.27	0.78-2.08	0.34
Esophageal Adenocarcinoma	OS	24.33	32	0.76	0.39-1.49	0.42
Esophageal Squamous Cell Carcinoma	OS	25.43	45.37	0.54	0.23-1.26	0.15
Head-neck squamous cell carcinoma	OS	61.27	48.63	1.42	1.03-1.94	0.029
Kidney renal clear cell carcinoma	OS	80.63	120.5	0.79	0.59-1.07	0.13
Kidney renal papillary cell carcinoma	OS	77.7	37.87	2.02	1.08-3.78	0.026
Liver hepatocellular carcinoma	OS	71.03	46.2	1.41	0.99-2	0.053
Lung adenocarcinoma	OS	55.1	40.3	1.58	1.17-2.14	0.0026
Lung squamous cell carcinoma	OS	64.43	44.5	1.4	1.07-1.84	0.015
Ovarian cancer	OS	44.53	48.27	0.78	0.58-1.05	0.095
Pancreatic ductal adenocarcinoma	OS	21.73	19.73	1.31	0.83-2.09	0.24
Pheochromocytoma and Paraganglioma	OS	NA	NA	0.35	0.07-1.85	0.2
Rectum adenocarcinoma	OS	52.2	39.5	1.91	0.8-4.55	0.14
Sarcoma	OS	82.13	60.83	1.33	0.89-1.98	0.16
Stomach adenocarcinoma	OS	29.37	28.97	1.22	0.89-1.69	0.22
Testicular Germ Cell Tumor	OS	NA	NA	0.45	0.04-4.41	0.48
Thymoma	OS	NA	NA	4.64024e+08	0-inf	0.012
Thyroid carcinoma	OS	NA	NA	2.87	1.07-7.73	0.029
Uterine corpus endometrial carcinoma	OS	59.77	74.67	0.8	0.52-1.23	0.31
Bladder Carcinoma	RFS	30.57	102.87	0.49	0.23-1.04	0.059
Breast cancer	RFS	NA	NA	1.25	0.81-1.91	0.31
Cervical squamous cell carcinoma	RFS	NA	NA	2.97	1.02-8.62	0.036
Esophageal Adenocarcinoma	RFS	NA	NA	3.06	0.31-29.95	0.31
Esophageal Squamous Cell Carcinoma	RFS	6.83	17.83	0.41	0.12-1.43	0.15
Head-neck squamous cell carcinoma	RFS	50.7	38.67	1.56	0.63-3.86	0.33
Kidney renal clear cell carcinoma	RFS	73.97	125.53	0.58	0.21-1.6	0.29
Kidney renal papillary cell carcinoma	RFS	107.6	105.23	1.49	0.64-3.45	0.35
Liver hepatocellular carcinoma	RFS	23.97	48.43	0.68	0.45-1.02	0.06
Lung adenocarcinoma	RFS	27.33	15.53	1.58	1.01-2.48	0.043
Lung squamous cell carcinoma	RFS	59.6	25.33	1.59	0.95-2.67	0.076
Ovarian cancer	RFS	19.43	21.6	0.76	0.5-1.15	0.2
Pancreatic ductal adenocarcinoma	RFS	NA	NA	5.54	1.27-24.22	0.011
Pheochromocytoma and Paraganglioma	RFS	NA	NA	5.79	0.59-57.23	0.091
Rectum adenocarcinoma	RFS	NA	NA	3.4	0.39-29.73	0.24
Sarcoma	RFS	73.57	34.43	1.45	0.9-2.35	0.13
Stomach adenocarcinoma	RFS	26.9	43.67	0.51	0.23-1.17	0.11
Testicular Germ Cell Tumor	RFS	15.03	83.17	0.33	0.16-0.72	0.003
Thyroid carcinoma	RFS	NA	NA	0.73	0.33-1.61	0.43
Uterine corpus endometrial carcinoma	RFS	NA	NA	1.34	0.8-2.26	0.27

## Sheet: GEPIA
Correlation between ACSL4 and prognosis of various types of cancer in the GEPIA
Tumor type	Endpoint	Logrank p	HR(high)	p(HR)
All cancers	Overall Survival	1e−12	1.3	1.2e−12
All cancers	Disease Free Survival	5.5e−08	1.2	5.7e−08
ACC	Overall Survival	0.029	0.3	0.04
ACC	Disease Free Survival	0.036	0.36	0.044
CHOL	Overall Survival	0.045	2.7	0.055
CHOL	Disease Free Survival	0.13	2	0.14
KIRC	Overall Survival	0.015	0.6	0.017
KIRC	Disease Free Survival	0.24	0.81	0.25
LGG	Overall Survival	0.1	0.74	0.1
LGG	Disease Free Survival	0.047	0.73	0.047
LIHC	Overall Survival	0.021	1.5	0.022
LIHC	Disease Free Survival	0.45	1.1	0.45
LUAD	Overall Survival	0.021	1.6	0.022
LUAD	Disease Free Survival	0.18	1.2	0.18
PCPG	Overall Survival	0.88	1.1	0.88
PCPG	Disease Free Survival	0.027	0.3	0.036
SKCM	Overall Survival	0.046	0.76	0.047
SKCM	Disease Free Survival	0.21	0.86	0.22
UVM	Overall Survival	0.53	1.3	0.54
UVM	Disease Free Survival	0.047	4.2	0.068
