# Supplementary material for: Genetic Alteration, Prognostic and Immunological Role of Acyl-CoA Synthetase Long-Chain Family Member 4 in a Pan-Cancer Analysis
Source: Front Genet. 2022 Jan 20;13:812674. doi: 10.3389/fgene.2022.812674 (PMC8811308; doi:10.3389/fgene.2022.812674)
Supplement: Supplementary file 8 [file Table4.xlsx]

## Sheet: catalogue
Table S4	UALCAN-methylation--Supporting data for Figure 6A
	GSCA-methylation--Supporting data for Supplementary figure 3A
	GSCA-correlation--Supporting data for Supplementary figure 3B
	MethSurv-LIHC--Supporting data for Supplementary figure 3C
	MethSurv-Prognosis--Supporting data for Supplementary figure 4

## Sheet: UALCAN-methylation
ACSL4 promoter methylation profile in different cancers from UALCAN database
cancer type	gene	Comparison	Statistical significance
Acute myeloid leukemia	ACSL4	NA	NA
Adrenocortical carcinoma	ACSL4	NA	NA
Bladder urothelial carcinoma	ACSL4	Normal-vs-Primary	0.0026025
Brain lower grade glioma	ACSL4	NA	NA
Breast invasive carcinoma	ACSL4	Normal-vs-Primary	6.475e-08
Cervical squamous cell carcinoma	ACSL4	Normal-vs-Primary	0.75938
Cholangiocarcinoma	ACSL4	Normal-vs-Primary	0.509
Colon adenocarcinoma	ACSL4	Normal-vs-Primary	0.82898
Esophageal carcinoma	ACSL4	Normal-vs-Primary	0.128218
Glioblastoma multiforme	ACSL4	Normal-vs-Primary	0.9021
Head and Neck squamous cell carcinoma	ACSL4	Normal-vs-Primary	0.67882
Kidney Chromophobe	ACSL4	NA	NA
Kidney renal clear cell carcinoma	ACSL4	Normal-vs-Primary	0.49834
Kidney renal papillary cell carcinoma	ACSL4	Normal-vs-Primary	0.5723
Liver hepatocellular carcinoma	ACSL4	Normal-vs-Primary	0.042916
Lung adenocarcinoma	ACSL4	Normal-vs-Primary	0.85628
Lung squamous cell carcinoma	ACSL4	Normal-vs-Primary	0.38174
Lymphoid neoplasm diffuse large B-cell lymphoma	ACSL4	NA	NA
Mesothelioma	ACSL4	NA	NA
Pancreatic adenocarcinoma	ACSL4	Normal-vs-Primary	0.99928
Pheochromocytoma and Paraganglioma	ACSL4	Normal-vs-Primary	0.49474
Prostate adenocarcinoma	ACSL4	Normal-vs-Primary	1.0415e-06
Rectal adenocarcinoma	ACSL4	Normal-vs-Primary	0.35224
Sarcoma	ACSL4	Normal-vs-Primary	0.122158
Skin cutaneous melanoma	ACSL4	Normal-vs-Primary	0.32086
Stomach adenocarcinoma	ACSL4	Normal-vs-Primary	<1E-12
Testis germ cell tumor	ACSL4	Seminoma-vs-Non-seminoma	1.3039e-07
Thymoma	ACSL4	Normal-vs-Primary	0.07972
Thyroid carcinoma	ACSL4	Normal-vs-Primary	0.58258
Uterine carcinosarcoma	ACSL4	NA	NA
Uterine Corpus Endometrial Carcinoma	ACSL4	Normal-vs-Primary	0.00030082
Uveal Melanoma	ACSL4	NA	NA

## Sheet: GSCA-methylation
DNA methylation level of ACSL4 in different cancers from GSCA database
cancertype	symbol	gene_tag	fc	trend	pval	fdr	entrez
KIRP	ACSL4	cg14457256_ACSL4	0.0648988	Up	1.8675e-08	3.68269e-08	2182
LIHC	ACSL4	cg14457256_ACSL4	-0.214568	Down	2.53044e-41	2.35646e-40	2182
PRAD	ACSL4	cg14457256_ACSL4	0.0909526	Up	0.000226271	0.000281942	2182
THCA	ACSL4	cg14457256_ACSL4	-0.0276248	Down	5.6611e-05	9.6249e-05	2182
UCEC	ACSL4	cg14457256_ACSL4	-0.0708207	Down	3.01038e-09	5.26934e-09	2182

## Sheet: GSCA-correlation
Correlation between DNA methylation level and ACSL4 mRNA expression in GSCA database
cancer type	symbol	spm	fdr	entrez
BRCA	ACSL4	-0.111081	0.00383155	2182
CESC	ACSL4	-0.148614	0.00951504	2182
COAD	ACSL4	-0.130483	0.0321533	2182
ESCA	ACSL4	-0.255239	0.000490064	2182
GBM	ACSL4	-0.363167	0.00915966	2182
HNSC	ACSL4	-0.0949797	0.0303779	2182
KIRC	ACSL4	-0.293914	1.07406e-07	2182
KIRP	ACSL4	-0.130874	0.0303917	2182
LAML	ACSL4	-0.272132	0.000347064	2182
LIHC	ACSL4	-0.630607	0	2182
PCPG	ACSL4	-0.24899	0.000803537	2182
PRAD	ACSL4	-0.193582	1.4403e-05	2182
READ	ACSL4	-0.381117	0.000198498	2182
SARC	ACSL4	-0.183717	0.00304054	2182
SKCM	ACSL4	-0.107868	0.0194974	2182
STAD	ACSL4	-0.138218	0.0076325	2182
TGCT	ACSL4	-0.46148	4.20567e-09	2182
THCA	ACSL4	-0.244593	2.86587e-08	2182
UCEC	ACSL4	-0.219078	0.00395292	2182

## Sheet: MethSurv-LIHC
						Cluster analysis of CPGS in LIHC samples was performed using MethSurv's "gene visualization" module
cpgs	TCGA-2V-A95S	TCGA-2Y-A9GS	TCGA-2Y-A9GT	TCGA-2Y-A9GU	TCGA-2Y-A9GV	TCGA-2Y-A9GW	TCGA-2Y-A9GX	TCGA-2Y-A9GY	TCGA-2Y-A9GZ	TCGA-2Y-A9H0	TCGA-2Y-A9H1	TCGA-2Y-A9H2	TCGA-2Y-A9H3	TCGA-2Y-A9H4	TCGA-2Y-A9H5	TCGA-2Y-A9H6	TCGA-2Y-A9H7	TCGA-2Y-A9H8	TCGA-2Y-A9H9	TCGA-2Y-A9HA	TCGA-2Y-A9HB	TCGA-3K-AAZ8	TCGA-4R-AA8I	TCGA-5C-A9VG	TCGA-5C-A9VH	TCGA-5C-AAPD	TCGA-5R-AA1C	TCGA-5R-AA1D	TCGA-5R-AAAM	TCGA-BC-4072	TCGA-BC-4073	TCGA-BC-A10Q	TCGA-BC-A10R	TCGA-BC-A10S	TCGA-BC-A10T	TCGA-BC-A10U	TCGA-BC-A10W	TCGA-BC-A10X	TCGA-BC-A10Y	TCGA-BC-A10Z	TCGA-BC-A110	TCGA-BC-A112	TCGA-BC-A216	TCGA-BC-A217	TCGA-BC-A3KF	TCGA-BC-A3KG	TCGA-BC-A5W4	TCGA-BC-A69H	TCGA-BC-A69I
cg00000029	0.468102	0.166107	0.769542	0.0716354	0.388473	0.277448	0.273846	0.328093	0.182122	0.257119	0.288055	0.137246	0.222169	0.569375	0.171177	0.0936404	0.399423	0.237592	0.405713	0.0636478	0.745229	0.311117	0.609007	0.102165	0.215802	0.425784	0.496006	0.165413	0.608987	0.271597	0.261792	0.537225	0.229668	0.36141	0.48312	0.580188	0.307617	0.334885	0.27413	0.313912	0.316211	0.29692	0.479988	0.324881	0.147589	0.143715	0.464163	0.218864	0.256956
cg00011284	0.0465893	0.0417627	0.0497763	0.0452185	0.0965015	0.053523	0.0369671	0.0303286	0.0341784	0.0430227	0.0372245	0.0329596	0.0443764	0.0499293	0.0367084	0.0258675	0.0334863	0.0399271	0.0369626	0.0335373	0.0358187	0.033441	0.0424973	0.0420861	0.0390312	0.0364048	0.068963	0.0294922	0.0635784	0.113629	0.0594104	0.0740241	0.0510623	0.0637961	0.0682847	0.0722025	0.0640957	0.0892465	0.0925554	0.0583448	0.0555548	0.0527833	0.0703218	0.0718308	0.076375	0.0747346	0.0607827	0.0424798	0.0440475
cg01016459	0.0416856	0.041029	0.0503001	0.0348398	0.0437649	0.04175	0.0312346	0.0424968	0.036197	0.0351704	0.0383173	0.0343257	0.0262815	0.0407612	0.039464	0.0323797	0.0480299	0.0431032	0.0514902	0.034504	0.0359826	0.0449045	0.0433592	0.0362743	0.0288746	0.03478	0.0446203	0.0541014	0.0447351	0.029342	0.0254405	0.0340803	0.0377506	0.0288457	0.0221757	0.0285734	0.0295866	0.0257053	0.0228091	0.0265366	0.0247977	0.0298212	0.0280822	0.0253573	0.0276541	0.0291297	0.0322143	0.0249942	0.0241999
cg01783195	0.804948	0.897742	0.930157	0.913176	0.919051	0.889127	0.885952	0.903908	0.794926	0.900816	0.919508	0.842129	0.917693	0.909368	0.851911	0.800892	0.814868	0.491825	0.802068	0.824907	0.87979	0.879314	0.93836	0.839472	0.68673	0.860208	0.826547	0.916621	0.691617	0.919987	0.898054	0.902514	0.854487	0.854416	0.878785	0.821323	0.906711	0.902128	0.914442	0.837914	0.891126	0.780299	0.891048	0.90666	0.872938	0.820491	0.869934	0.82977	0.747029
cg02021817	0.0727828	0.0381645	0.0565055	0.0429666	0.0449889	0.0410933	0.0529439	0.0398202	0.0540408	0.0369311	0.0384667	0.0528869	0.0380819	0.0392871	0.0544054	0.0381121	0.0488244	0.134561	0.0431041	0.0319717	0.0461323	0.0335527	0.0402712	0.0353391	0.0482855	0.0564115	0.0678724	0.0446739	0.12514	0.0498654	0.0342159	0.0567182	0.0512413	0.0309736	0.0347239	0.0588355	0.056898	0.0528322	0.0388347	0.0479614	0.0351607	0.0621638	0.0642505	0.0412326	0.0445829	0.0980432	0.0421391	0.0601838	0.0662622
cg02119764	0.0286446	0.0295182	0.0264755	0.039648	0.0390024	0.0352507	0.0317127	0.0284126	0.031644	0.0269202	0.0349114	0.0299389	0.0243489	0.0352321	0.0626363	0.0288722	0.0236001	0.0326333	0.0217869	0.0212575	0.0281888	0.025595	0.0307014	0.0246854	0.0237813	0.0288391	0.0302128	0.0354964	0.0301695	0.0247321	0.02292	0.0390598	0.0294704	0.0386982	0.0264632	0.0250555	0.0276918	0.0284298	0.0268812	0.0275331	0.0341424	0.032422	0.0278094	0.0351291	0.0357607	0.036597	0.0245635	0.0246301	0.0261426
cg02851944	0.229408	0.121848	0.608364	0.0652931	0.204851	0.126415	0.244505	0.173194	0.0862849	0.135499	0.162884	0.0797246	0.170033	0.323316	0.119852	0.114215	0.180849	0.117733	0.0986012	0.0491366	0.49652	0.121683	0.28057	0.10393	0.122977	0.229788	0.225178	0.100913	0.409918	0.171942	0.140483	0.43245	0.145601	0.174485	0.190111	0.409262	0.177656	0.206631	0.16287	0.150178	0.19859	0.191421	0.293585	0.122105	0.0692357	0.0946527	0.265184	0.100172	0.101399
cg02976952	0.0230992	0.0201525	0.0218416	0.0211464	0.020598	0.0213891	0.0224781	0.0200351	0.0187151	0.0262492	0.0186532	0.020528	0.0231855	0.0213937	0.0230381	0.021708	0.0195254	0.025663	0.017243	0.0193305	0.0187429	0.0193928	0.0168362	0.0168859	0.0167636	0.019511	0.0158299	0.0178921	0.0159587	0.018209	0.0166078	0.0201936	0.0168074	0.0614007	0.0147454	0.0192309	0.0153715	0.0169048	0.0136537	0.0206704	0.0170961	0.0288633	0.0152619	0.0174933	0.0181726	0.0197851	0.0226883	0.0188386	0.0171478
cg03943270	0.0334067	0.0469978	0.0804167	0.0445182	0.0589807	0.0684128	0.0454807	0.0544284	0.0529599	0.0414542	0.0486159	0.0497258	0.039577	0.0697126	0.044369	0.0413836	0.0368996	0.0465854	0.0379722	0.0358677	0.0543941	0.0415454	0.0834365	0.0411201	0.0359237	0.0525054	0.0571922	0.0731643	0.0504888	0.0505313	0.0584357	0.0577003	0.0489193	0.046734	0.0569666	0.0707133	0.0594658	0.0652287	0.053738	0.0465349	0.0477639	0.0482472	0.0578833	0.0658932	0.0594199	0.067216	0.0556752	0.0447895	0.0398491
cg07396495	0.0894106	0.140988	0.107455	0.110653	0.132035	0.104649	0.121644	0.106683	0.0999413	0.108608	0.135214	0.135087	0.13131	0.14118	0.142371	0.103948	0.104132	0.0837379	0.0954333	0.0837185	0.108098	0.0943112	0.120821	0.100777	0.0905512	0.105668	0.0506478	0.142259	0.0257731	0.0433917	0.0918435	0.0643232	0.0539054	0.0730482	0.0759769	0.0603099	0.0655864	0.0793898	0.0775059	0.0799949	0.0690553	0.0618138	0.0540865	0.0683677	0.0766294	0.0819373	0.0904008	0.0700317	0.0631625
cg12190057	0.119057	0.13956	0.150732	0.126877	0.119662	0.135043	0.113837	0.127795	0.124078	0.105777	0.119398	0.102717	0.130273	0.142658	0.116382	0.11408	0.112106	0.0894274	0.113166	0.114473	0.139691	0.113821	0.148526	0.0821953	0.0939972	0.13039	0.157966	0.117782	0.15159	0.131867	0.117056	0.182858	0.149579	0.133205	0.104356	0.136484	0.141628	0.162744	0.109676	0.129803	0.152466	0.123032	0.147089	0.149276	0.0966252	0.1378	0.125534	0.0901142	0.103076
cg13426503	0.0346391	0.0269531	0.0263982	0.0272837	0.0333698	0.0264048	0.0300981	0.0286452	0.0293426	0.0284749	0.027099	0.0358142	0.027224	0.0311665	0.0369601	0.0278552	0.0251117	0.030052	0.0254084	0.0350795	0.0277093	0.032833	0.0420316	0.027916	0.0223491	0.0363564	0.0332879	0.0242536	0.0269671	0.0305243	0.0283142	0.0374855	0.0286439	0.0292929	0.0239209	0.0379979	0.0315643	0.029061	0.0279902	0.029856	0.0299251	0.0299839	0.0388128	0.0308646	0.0307213	0.0261358	0.0305732	0.03017	0.0239466
[truncated: 328 more columns]

## Sheet: MethSurv prognosis
Correlation between ACSL4 methylation sites and survival prognosis in cancers
Name	Cancer	HR	CI	P.value	LR_test_pvalue	PH_test_Pvalue	Best_split	CHR	MAPINFO	UCSC_RefGene_Name	UCSC_RefGene_Group	Relation_to_UCSC_CpG_Island
cg20767561	BRCA	0.632	(0.427;0.935)	0.0217891	0.02073	0.894	median	X	108976811	ACSL4	TSS200	Island
cg09091181	COAD	0.582	(0.358;0.949)	0.0299558	0.0273439	0.3	median	X	108976749	ACSL4	TSS200	Island
cg05441864	ESCA	0.614	(0.389;0.968)	0.0357663	0.0341462	0.378	median	X	108976893	ACSL4	TSS1500	Island
cg05441864	GBM	0.586	(0.382;0.901)	0.0149122	0.0147068	0.480632	median	X	108976893	ACSL4	TSS1500	Island
cg05441864	LGG	0.556	(0.379;0.816)	0.00273895	0.00384923	0.981	q25	X	108976893	ACSL4	TSS1500	Island
cg14457256	LIHC	0.699	(0.495;0.986)	0.0414132	0.0408152	0.042	median	X	108977252	ACSL4	TSS1500	S_Shore
cg08855111	SKCM	0.698	(0.499;0.975)	0.0350614	0.0290707	0.244	q75	X	108976340	ACSL4	5'UTR	Island
cg05441864	CESC	0.455	(0.226;0.917)	0.0275549	0.0153823	0.001	q75	X	108976893	ACSL4	TSS1500	Island
cg06822229	KIRP	2.045	(1.082;3.867)	0.0276205	0.0264203	0.440939	median	X	108976856	ACSL4	TSS1500	Island
cg14457256	STAD	0.657	(0.44;0.981)	0.0398867	0.0324608	0.97	q75	X	108977252	ACSL4	TSS1500	S_Shore
cg05441864	UCEC	0.541	(0.341;0.86)	0.00938616	0.0106238	0.193784	mean	X	108976893	ACSL4	TSS1500	Island
cg10721440	ACC	3.583	(1.081;11.881)	0.0368932	0.0141786	0.096	q25	X	108976619	ACSL4	1stExon;5'UTR	Island
cg05441864	KIRC	1.801	(1.071;3.027)	0.0264062	0.017956	0.784505	q25	X	108976893	ACSL4	TSS1500	Island
cg06822229	PAAD	1.801	(1.079;3.006)	0.0242809	0.0169216	0.978519	q25	X	108976856	ACSL4	TSS1500	Island
cg05441864	HNSC	1.396	(1.048;1.86)	0.0225176	0.0257568	0.476638	q75	X	108976893	ACSL4	TSS1500	Island
cg06822229	LUSC	1.629	(1.087;2.441)	0.0179704	0.0129993	0.885	q25	X	108976856	ACSL4	TSS1500	Island
cg05441864	UCS	2.628	(1.014;6.811)	0.0466994	0.0269066	0.133002	q25	X	108976893	ACSL4	TSS1500	Island
