# Supplementary material for: Genetic Alteration, Prognostic and Immunological Role of Acyl-CoA Synthetase Long-Chain Family Member 4 in a Pan-Cancer Analysis
Source: Front Genet. 2022 Jan 20;13:812674. doi: 10.3389/fgene.2022.812674 (PMC8811308; doi:10.3389/fgene.2022.812674)
Supplement: Supplementary file 9 [file Table1.xlsx]

## Sheet: catalogue
Table S1	TIMER mRNA--Supporting data for Figure 1B
	GEPIA mRNA--Supporting data for Supplementary Figure 1
	CCLE-ACSL4 expression in cancer cell lines was validated by CCLE
	UALACN-Supporting data for Figure 2A
	HPA-Supporting data for Figure 2B

## Sheet: TIMER mRNA
ACSL4 expression level in different tumor types from the TCGA database in TIMER.
Gene	Tumor	Nor	p
ACSL4	BLCA.Tumor (n=408)	BLCA.Normal (n=19)	0.0892727
ACSL4	BRCA.Tumor (n=1093)	BRCA.Normal (n=112)	1.84619e-40
ACSL4	CESC.Tumor (n=304)	CESC.Normal (n=3)	0.164857
ACSL4	CHOL.Tumor (n=36)	CHOL.Normal (n=9)	0.000213834
ACSL4	COAD.Tumor (n=457)	COAD.Normal (n=41)	4.51544e-11
ACSL4	ESCA.Tumor (n=184)	ESCA.Normal (n=11)	0.0296134
ACSL4	GBM.Tumor (n=153)	GBM.Normal (n=5)	0.00084584
ACSL4	HNSC-HPV+.Tumor (n=97)	HNSC-HPV-.Tumor (n=421)	0.0542572
ACSL4	HNSC.Tumor (n=520)	HNSC.Normal (n=44)	8.30946e-05
ACSL4	KICH.Tumor (n=66)	KICH.Normal (n=25)	5.28423e-10
ACSL4	KIRC.Tumor (n=533)	KIRC.Normal (n=72)	4.93144e-38
ACSL4	KIRP.Tumor (n=290)	KIRP.Normal (n=32)	3.81249e-12
ACSL4	LIHC.Tumor (n=371)	LIHC.Normal (n=50)	3.81174e-12
ACSL4	LUAD.Tumor (n=515)	LUAD.Normal (n=59)	4.75815e-20
ACSL4	LUSC.Tumor (n=501)	LUSC.Normal (n=51)	1.01675e-25
ACSL4	PAAD.Tumor (n=178)	PAAD.Normal (n=4)	0.0454003
ACSL4	PCPG.Tumor (n=179)	PCPG.Normal (n=3)	0.388725
ACSL4	PRAD.Tumor (n=497)	PRAD.Normal (n=52)	3.44003e-15
ACSL4	READ.Tumor (n=166)	READ.Normal (n=10)	0.278707
ACSL4	SKCM.Tumor (n=103)	SKCM.Metastasis (n=368)	1.19982e-07
ACSL4	STAD.Tumor (n=415)	STAD.Normal (n=35)	3.53264e-11
ACSL4	THCA.Tumor (n=501)	THCA.Normal (n=59)	0.471465
ACSL4	UCEC.Tumor (n=545)	UCEC.Normal (n=35)	0.0498242

## Sheet: GEPIA mRAN
Expression of ACSL4 in tumors using GEPIA2
Gene	Tumor type	tumor	normal
ACSL4	ACC	26.12	28.78
ACSL4	BLCA	9.99	13.14
ACSL4	BRCA	8.38	18.67
ACSL4	CESC	9.2	14.66
ACSL4	CHOL	11.97	2.25
ACSL4	COAD	14.99	8.77
ACSL4	DLBC	12.94	8.72
ACSL4	ESCA	27.99	8.43
ACSL4	GBM	11.16	9.42
ACSL4	HNSC	16.09	10.8
ACSL4	KICH	10.73	28.18
ACSL4	KIRC	18.37	45.78
ACSL4	KIRP	15.58	26.74
ACSL4	LAML	29.95	25.17
ACSL4	LGG	13.44	9.42
ACSL4	LIHC	33.02	2.35
ACSL4	LUAD	20.1	32.24
ACSL4	LUSC	15.69	31.89
ACSL4	OV	12.45	10.78
ACSL4	PAAD	17.63	2.54
ACSL4	PCPG	25.18	30.82
ACSL4	PRAD	4.48	8.96
ACSL4	READ	16.34	9.26
ACSL4	SARC	14.09	28.09
ACSL4	SKCM	14.95	8.22
ACSL4	STAD	20.36	7.9
ACSL4	TGCT	12.98	16.51
ACSL4	THCA	13.55	11.26
ACSL4	THYM	8.17	8.84
ACSL4	UCEC	10.74	12.11
ACSL4	UCS	8.25	11.94

## Sheet: CCLE
ACSL4 expression in cancer cell lines was validated by CCLE										ACSL4 expression in tumors using CCLE			ACSL4 Copy Number in tumors using CCLE
Depmap ID	CRISPR (DepMap 21Q4 Public+Score, Chronos)	Cell Line Name	Primary Disease	Lineage	Lineage Subtype	Expression 21Q4 Public	Mutation			Primary Disease	Expression median		Primary Disease	Copy Number median
ACH-000146	-1.53997	THP1	Leukemia	Blood	AML	4.61883	Other			Breast Cancer	2.52857		Prostate Cancer	0.588355
ACH-000960	-1.52723	REH	Leukemia	Blood	ALL	4.43229	Other non-conserving			Rhabdoid	3.16832		Leukemia	0.600309
ACH-001413	-1.30847	UMUC11	Bladder Cancer	Urinary Tract	Bladder Carcinoma	6.21335	Other			Prostate Cancer	3.39643		Neuroblastoma	0.625247
ACH-001616	-1.30774	OCILY18	Lymphoma	Lymphocyte	Non Hodgkin Lymphoma	3.69933	Other			Head and Neck Cancer	3.81967		Myeloma	0.637806
ACH-002210	-1.20943	ARH77	Non-Cancerous	Engineered			Other			Eye Cancer	3.98399		Lymphoma	0.63922
ACH-000271	-1.08997	SUDHL10	Lymphoma	Lymphocyte	Non Hodgkin Lymphoma	4.51412	Other			Cervical Cancer	3.99729		Liposarcoma	0.663737
ACH-000639	-1.05752	NCIH211	Lung Cancer	Lung	SCLC	7.52121	Other			Colon/Colorectal Cancer	4.01441		Sarcoma	0.671279
ACH-000045	-1.02562	MV411	Leukemia	Blood	AML	4.14893	Other			Neuroblastoma	4.03474		Kidney Cancer	0.695534
ACH-000198	-1.00642	EOL1	Leukemia	Blood	AML	4.62994	Other			Esophageal Cancer	4.15425		Bile Duct Cancer	0.695563
										Gastric Cancer	4.20893		Skin Cancer	0.699181
										Endometrial/Uterine Cancer	4.23567		Brain Cancer	0.705332
										Pancreatic Cancer	4.27165		Head and Neck Cancer	0.706805
										Myeloma	4.27721		Esophageal Cancer	0.728313
										Bone Cancer	4.29719		Bone Cancer	0.733131
										Bladder Cancer	4.32268		Colon/Colorectal Cancer	0.733448
										Sarcoma	4.37226		Lung Cancer	0.736253
										Ovarian Cancer	4.47337		Liver Cancer	0.739165
										Leukemia	4.5404		Bladder Cancer	0.740716
										Bile Duct Cancer	4.61353		Pancreatic Cancer	0.741137
										Lung Cancer	4.64501		Thyroid Cancer	0.741169
										Gallbladder Cancer	4.90114		Gastric Cancer	0.768154
										Kidney Cancer	4.90256		Endometrial/Uterine Cancer	0.813051
										Lymphoma	4.92531		Breast Cancer	0.865442
										Skin Cancer	4.98868		Ovarian Cancer	0.90498
										Liposarcoma	5.28928		Fibroblast	0.973861
										Fibroblast	5.41346		Cervical Cancer	1.0996
										Thyroid Cancer	5.45812
										Liver Cancer	5.46272
										Brain Cancer	5.56041
ACSL4 mutations in tumors using CCLE
Cell Line	Depmap Id	Primary Disease	Disease Subtype	Variant Classification	Variant Annotation	Variant Type	Reference Allele
TGBC52TKB	ACH-001862	Bile Duct Cancer	Cholangiocarcinoma, extrahepatic	Missense_Mutation	other non-conserving	SNP	C
647V	ACH-000896	Bladder Cancer	Carcinoma	Silent	silent	SNP	G
F5	ACH-001067	Brain Cancer	Meningioma	Missense_Mutation	other non-conserving	SNP	A
NP5	ACH-001610	Brain Cancer	Glioblastoma	Missense_Mutation	other non-conserving	SNP	C
LN229	ACH-000595	Brain Cancer	Glioblastoma	Nonsense_Mutation	damaging	SNP	T
LN229	ACH-000595	Brain Cancer	Glioblastoma	Silent	silent	SNP	A
F5	ACH-001067	Brain Cancer	Meningioma	Silent	silent	SNP	C
F5	ACH-001067	Brain Cancer	Meningioma	Silent	silent	SNP	T
SW954	ACH-001400	Cervical Cancer	Squamous Cell Carcinoma	Silent	silent	SNP	G
SNUC4	ACH-000959	Colon/Colorectal Cancer	Adenocarcinoma	Frame_Shift_Del	damaging	DEL	T
CCK81	ACH-000963	Colon/Colorectal Cancer	Adenocarcinoma	Missense_Mutation	other non-conserving	SNP	C
HT115	ACH-000986	Colon/Colorectal Cancer	Adenocarcinoma	Missense_Mutation	other non-conserving	SNP	T
HCT15	ACH-000997	Colon/Colorectal Cancer	Adenocarcinoma	Missense_Mutation	other non-conserving	SNP	A
DLD1	ACH-001061	Colon/Colorectal Cancer	Adenocarcinoma	Missense_Mutation	other non-conserving	SNP	A
DLD1	ACH-001061	Colon/Colorectal Cancer	Adenocarcinoma	Missense_Mutation	other non-conserving	SNP	A
DLD1	ACH-001061	Colon/Colorectal Cancer	Adenocarcinoma	Missense_Mutation	other non-conserving	SNP	G
SNU1040	ACH-000999	Colon/Colorectal Cancer	Adenocarcinoma	Nonsense_Mutation	damaging	SNP	T
SNU1040	ACH-000999	Colon/Colorectal Cancer	Adenocarcinoma	Silent	silent	SNP	A
EN	ACH-000978	Endometrial/Uterine Cancer	Endometrial Adenocarcinoma	Missense_Mutation	other non-conserving	SNP	A
HEC108	ACH-000990	Endometrial/Uterine Cancer	Endometrial Adenocarcinoma	Missense_Mutation	other non-conserving	SNP	G
HEC59	ACH-000994	Endometrial/Uterine Cancer	Endometrial Adenocarcinoma	Missense_Mutation	other non-conserving	SNP	A
EN	ACH-000978	Endometrial/Uterine Cancer	Endometrial Adenocarcinoma	Silent	silent	SNP	T
HEC108	ACH-000990	Endometrial/Uterine Cancer	Endometrial Adenocarcinoma	Silent	silent	SNP	G
HEC108	ACH-000990	Endometrial/Uterine Cancer	Endometrial Adenocarcinoma	Silent	silent	SNP	G
BICR18	ACH-000992	Head and Neck Cancer	Squamous Cell Carcinoma	Missense_Mutation	other non-conserving	SNP	A
BICR18	ACH-000992	Head and Neck Cancer	Squamous Cell Carcinoma	Silent	silent	SNP	A
BICR18	ACH-000992	Head and Neck Cancer	Squamous Cell Carcinoma	Silent	silent	SNP	A
BICR18	ACH-000992	Head and Neck Cancer	Squamous Cell Carcinoma	Silent	silent	SNP	C
BICR18	ACH-000992	Head and Neck Cancer	Squamous Cell Carcinoma	Silent	silent	SNP	C
BICR18	ACH-000992	Head and Neck Cancer	Squamous Cell Carcinoma	Silent	silent	SNP	T
BICR18	ACH-000992	Head and Neck Cancer	Squamous Cell Carcinoma	Silent	silent	SNP	T
NALM6	ACH-000938	Leukemia	Acute Lymphoblastic Leukemia (ALL), B-cell	De_novo_Start_OutOfFrame	damaging	SNP	G
REH	ACH-000960	Leukemia	Acute Lymphoblastic Leukemia (ALL), B-cell	Missense_Mutation	other non-conserving	SNP	C
DND41	ACH-000981	Leukemia	Acute Lymphoblastic Leukemia (ALL), T-cell	Missense_Mutation	other non-conserving	SNP	T
TANOUE	ACH-001669	Leukemia	Acute Lymphoblastic Leukemia (ALL), B-cell	Missense_Mutation	other non-conserving	SNP	C
TANOUE	ACH-001669	Leukemia	Acute Lymphoblastic Leukemia (ALL), B-cell	Missense_Mutation	other non-conserving	SNP	A
GRST	ACH-002238	Leukemia	Acute Lymphoblastic Leukemia (ALL), B-cell	Missense_Mutation	other non-conserving	SNP	C
GRST	ACH-002238	Leukemia	Acute Lymphoblastic Leukemia (ALL), B-cell	Missense_Mutation	other non-conserving	SNP	T
DND41	ACH-000981	Leukemia	Acute Lymphoblastic Leukemia (ALL), T-cell	Silent	silent	SNP	T
DND41	ACH-000981	Leukemia	Acute Lymphoblastic Leukemia (ALL), T-cell	Silent	silent	SNP	A
CMLT1	ACH-000920	Leukemia	Chronic Myelogenous Leukemia (CML), blast crisis	Splice_Site	damaging	INS	-
MN60	ACH-002275	Leukemia	Acute Lymphoblastic Leukemia (ALL), B-cell	Splice_Site	damaging	SNP	A
LI7	ACH-000471	Liver Cancer		Frame_Shift_Ins	damaging	INS	-
SNU449	ACH-000420	Liver Cancer	Hepatocellular Carcinoma	Missense_Mutation	other non-conserving	SNP	G
HCC515	ACH-000872	Lung Cancer	Non-Small Cell Lung Cancer (NSCLC), Adenocarcinoma	Missense_Mutation	other non-conserving	SNP	C
DV90	ACH-000925	Lung Cancer	Non-Small Cell Lung Cancer (NSCLC), Adenocarcinoma	Missense_Mutation	other non-conserving	SNP	G
NCIH2106	ACH-000904	Lung Cancer	Non-Small Cell Lung Cancer (NSCLC), Large Cell Carcinoma	Silent	silent	SNP	G
NCIH1770	ACH-001362	Lung Cancer	Non-Small Cell Lung Cancer (NSCLC), unspecified	Silent	silent	SNP	G
HCC515	ACH-000872	Lung Cancer	Non-Small Cell Lung Cancer (NSCLC), Adenocarcinoma	Splice_Site	damaging	SNP	T
BL41	ACH-000245	Lymphoma	B-cell, Non-Hodgkins, Burkitts	Frame_Shift_Del	damaging	DEL	A
P3HR1	ACH-000707	Lymphoma	B-cell, Non-Hodgkins, Burkitts	Frame_Shift_Ins	damaging	INS	-
U698M	ACH-001680	Lymphoma	Lymphoblastic Lymphoma	In_Frame_Del	other non-conserving	DEL	TAGTAT
SUDHL8	ACH-000656	Lymphoma	Diffuse Large B-cell Lymphoma (DLBCL)	Missense_Mutation	other non-conserving	SNP	C
SUDHL8	ACH-000656	Lymphoma	Diffuse Large B-cell Lymphoma (DLBCL)	Missense_Mutation	other non-conserving	SNP	T
DAUDI	ACH-000786	Lymphoma	B-cell, Non-Hodgkins, Burkitts	Missense_Mutation	other non-conserving	SNP	G
DAUDI	ACH-000786	Lymphoma	B-cell, Non-Hodgkins, Burkitts	Missense_Mutation	other non-conserving	SNP	A
SLVL	ACH-002062	Lymphoma	B-cell	Missense_Mutation	other non-conserving	SNP	T
SUDHL8	ACH-000656	Lymphoma	Diffuse Large B-cell Lymphoma (DLBCL)	Nonsense_Mutation	damaging	SNP	C
DAUDI	ACH-000786	Lymphoma	B-cell, Non-Hodgkins, Burkitts	Silent	silent	SNP	A
DAUDI	ACH-000786	Lymphoma	B-cell, Non-Hodgkins, Burkitts	Silent	silent	SNP	A
DAUDI	ACH-000786	Lymphoma	B-cell, Non-Hodgkins, Burkitts	Silent	silent	SNP	C
DAUDI	ACH-000786	Lymphoma	B-cell, Non-Hodgkins, Burkitts	Silent	silent	SNP	T
DAUDI	ACH-000786	Lymphoma	B-cell, Non-Hodgkins, Burkitts	Silent	silent	SNP	A
DAUDI	ACH-000786	Lymphoma	B-cell, Non-Hodgkins, Burkitts	Silent	silent	SNP	C
DAUDI	ACH-000786	Lymphoma	B-cell, Non-Hodgkins, Burkitts	Silent	silent	SNP	T
DAUDI	ACH-000786	Lymphoma	B-cell, Non-Hodgkins, Burkitts	Silent	silent	SNP	C
DAUDI	ACH-000786	Lymphoma	B-cell, Non-Hodgkins, Burkitts	Silent	silent	SNP	C
DAUDI	ACH-000786	Lymphoma	B-cell, Non-Hodgkins, Burkitts	Silent	silent	SNP	T
SIMA	ACH-000099	Neuroblastoma		Missense_Mutation	other non-conserving	SNP	G
SKOV3	ACH-000811	Ovarian Cancer	Cystadenocarcinoma, endometrioid	Missense_Mutation	other non-conserving	SNP	C
NZOV9	ACH-001991	Ovarian Cancer	Adenocarcinoma, endometrioid	Missense_Mutation	other non-conserving	SNP	C
NZOV9	ACH-001991	Ovarian Cancer	Adenocarcinoma, endometrioid	Missense_Mutation	other non-conserving	SNP	T
EFO27	ACH-000936	Ovarian Cancer	Adenocarcinoma, endometrioid	Silent	silent	SNP	A
PATU8988S	ACH-000022	Pancreatic Cancer	Ductal Adenocarcinoma, exocrine	Silent	silent	SNP	C
NCIH660	ACH-000177	Prostate Cancer	Small Cell Carcinoma	Missense_Mutation	other non-conserving	SNP	G
22RV1	ACH-000956	Prostate Cancer	Adenocarcinoma	Splice_Site	damaging	INS	-
GCT	ACH-000835	Sarcoma	Pleomorphic Sarcoma	Silent	silent	SNP	C
MEWO	ACH-000987	Skin Cancer	Melanoma	Missense_Mutation	other non-conserving	SNP	C
WM4235	ACH-002509	Skin Cancer	Melanoma, acral	Missense_Mutation	other non-conserving	SNP	C

## Sheet: UALCAN
Protein expression levels of ACSL4 in different Cancers
Tumor type	Comparison	p	Normal					Cancer
			Maximum	Upper quartile	Median	Low quartile	Minimum	Maximum	Upper quartile	Median	Low quartile	Minimum
Breast cancer	Normal-vs-Primary	4.91936e-12	1.402	1.146	1.009	0.761	0.458	2.406	0.5	0.008	-0.798	-2.497
Colon caner	Normal-vs-Primary	1.43821e-32	-0.832	-1.618	-1.947	-2.204	-3.017	2.092	0.466	-0.028	-0.723	-2.378
Clear cell renal cell carcinoma	Normal-vs-Primary	9.35675e-38	6.302	3.681	2.9	2.027	0.725	2.093	0.53	-0.039	-0.511	-1.861
Ovarian cancer	Normal-vs-Primary	0.014216	1.08	0.09	-0.383	-0.853	-1.414	1.73	0.564	-0.024	-0.51	-1.527
Uterine corpus endometrial carcinoma	Normal-vs-Primary	4.14627e-18	-0.396	-0.957	-1.189	-1.408	-1.186	2.149	0.513	-0.016	-0.645	-2.284
Lung adenocarcinoma	Normal-vs-Primary	2.30287e-05	1.721	0.785	0.369	0.131	-0.401	2.129	0.433	-0.039	-0.79	-1.95
Head and neck squamous carcinoma	Normal-vs-Primary	1.34363e-27	-0.474	-1.155	-1.578	-1.871	-2.603	2.58	0.731	0.003	-0.613	-1.953
Pancreatic adenocarcinoma	Normal-vs-Primary	2.58807e-37	-0.424	-1.937	-2.208	-2.44	-3.609	2.76	0.786	-0.001	-0.617	-2.152
Glioblastoma multiforme	Normal-vs-Primary	4.47704e-07	1.302	1.187	1.062	0.844	0.391	2.423	0.736	-0.012	-0.546	-1.783
Hepatocellular carcinoma	Normal-vs-Primary	6.17304e-47	-0.672	-1.413	-1.678	-1.894	-2.532	2.388	0.651	0	-0.801	-2.508

## Sheet: HPA
ACSL4 expression in normal tissues
Antibody staining	Breast-HPA005552	Colon-HPA005552	Lung-HPA005552	Liver-HPA005552	Endometrium-HPA005552
Cell types	Adipocytes: Low	Endocrine cells: Not detected	Alveolar cells type I: Not detected	Cholangiocytes: Not detected	Cells in endometrial stroma: Not detected
	Glandular cells: Low	Endothelial cells: Not detected	Alveolar cells type II: High	Hepatocytes:Low	Glandular cells: Low
	Myoepithelial cells: Low	Enterocytes: Not detected	Endothelial cells: Not detected
		Enterocytes - Microvilli: Not detected	Macrophages: Medium
		Fibroblasts: Not detected
		Goblet cells: Not detected
		Mucosal lymphoid cells: Medium
ACSL4 Expression in cancer tissues
Cancer	Breast cancer	Colorectal cancer	Lung cancer	Liver cancer	Endometrial cancer
Antibody	HPA005552	HPA005552	HPA005552	HPA005552	HPA005552
Sex, age	Female, age 40	Female, age 86	Female, age 65	Female, age 73	Female, age 60
Tumor types	Breast (T-04000)	Colon (T-67000)	Lung (T-28000)	Liver (T-56000)	Uterus (T-82000)
Histological type	Duct carcinoma (M-85003)	Adenocarcinoma, NOS (M-81403)	Adenocarcinoma, NOS (M-81403)	Cholangiocarcinoma (M-81603)	Adenocarcinoma, NOS (M-81403)
Patient id	2091	2106	2403	2279	1379
Tumor cells
Staining:	Low	High	Low	High	High
Intensity:	Weak	Strong	Weak	Strong	Strong
Quantity:	>75%	>75%	75%-25%	>75%	>75%
Location:	Cytoplasmic/membranous	Cytoplasmic/membranous	Cytoplasmic/membranous	Cytoplasmic/membranous	Cytoplasmic/membranous
