# Supplementary material for: Genetic Alteration, Prognostic and Immunological Role of Acyl-CoA Synthetase Long-Chain Family Member 4 in a Pan-Cancer Analysis
Source: Front Genet. 2022 Jan 20;13:812674. doi: 10.3389/fgene.2022.812674 (PMC8811308; doi:10.3389/fgene.2022.812674)
Supplement: Supplementary file 11 [file Table5.xlsx]

## Sheet: catalogue
Table S5	TIMER-immnue infiltrates--Supporting data for Figure 7A
	TIMER-mutation--Supporting data for Supplementary figure 6A
	TIMER-SCNA--Supporting data for Supplementary figure 6B
	Cmap--Supporting data for Figure 8

## Sheet: TIMER-immnue infiltrates
ACSL4 expression correlated with the infltration of CD4+ T cell						ACSL4 expression correlated with the infltration of CD8+ T cell						ACSL4 expression correlated with the infltration of Macrophage						ACSL4 expression correlated with the infltration of Neutrophil						ACSL4 expression correlated with the infltration of Monocyte						ACSL4 expression correlated with the infltration of NK cell
cancer	infiltrates	rho	p	adj.p		cancer	infiltrates	rho	p	adj.p		cancer	infiltrates	rho	p	adj.p		cancer	infiltrates	rho	p	adj.p		cancer	infiltrates	rho	p	adj.p		cancer	infiltrates	rho	p	adj.p
BRCA (n=1100)	T cell CD4+ (non-regulatory)_QUANTISEQ	-0.113033	0.000356119	0.00142901		BRCA (n=1100)	T cell CD8+ central memory_XCELL	0.228835	2.82061e-13	1.12825e-11		BRCA (n=1100)	Macrophage M0_CIBERSORT	0.0770709	0.0150808	0.0304663		BRCA (n=1100)	Neutrophil_CIBERSORT	0.0851635	0.0072201	0.0154853		BRCA (n=1100)	Macrophage/Monocyte_MCPCOUNTER	0.521788	1.67625e-70	1.99474e-68		BRCA (n=1100)	NK cell activated_CIBERSORT	-0.21337	1.06799e-11	3.79729e-10
BRCA (n=1100)	T cell CD4+ (non-regulatory)_XCELL	0.113932	0.000319156	0.00129721		BRCA (n=1100)	T cell CD8+ effector memory_XCELL	0.0221415	0.485628	0.65185		BRCA (n=1100)	Macrophage M0_CIBERSORT-ABS	0.1998	2.07758e-10	1.80659e-09		BRCA (n=1100)	Neutrophil_CIBERSORT-ABS	0.10077	0.00146692	0.00398403		BRCA (n=1100)	Monocyte_CIBERSORT	-0.0242366	0.445298	0.546293		BRCA (n=1100)	NK cell activated_CIBERSORT-ABS	-0.0438651	0.167005	0.314894
BRCA (n=1100)	T cell CD4+ central memory_XCELL	-0.260998	6.07739e-17	1.1261e-15		BRCA (n=1100)	T cell CD8+ naive_XCELL	0.0590847	0.06259	0.144717		BRCA (n=1100)	Macrophage M1_CIBERSORT	0.15751	6.01082e-07	2.95614e-06		BRCA (n=1100)	Neutrophil_MCPCOUNTER	0.0511622	0.10695	0.157784		BRCA (n=1100)	Monocyte_CIBERSORT-ABS	0.0914631	0.0039011	0.00998347		BRCA (n=1100)	NK cell resting_CIBERSORT	0.0270856	0.393642	0.559847
BRCA (n=1100)	T cell CD4+ effector memory_XCELL	-0.0950277	0.00270841	0.00870561		BRCA (n=1100)	T cell CD8+_CIBERSORT	-0.0895448	0.00472404	0.0192818		BRCA (n=1100)	Macrophage M1_CIBERSORT-ABS	0.345778	2.70426e-29	1.47505e-27		BRCA (n=1100)	Neutrophil_QUANTISEQ	0.3061	5.26244e-23	1.14339e-21		BRCA (n=1100)	Monocyte_MCPCOUNTER	0.521788	1.67625e-70	1.99474e-68		BRCA (n=1100)	NK cell resting_CIBERSORT-ABS	0.0431197	0.174341	0.32248
BRCA (n=1100)	T cell CD4+ memory activated_CIBERSORT	0.220101	2.27061e-12	2.98018e-11		BRCA (n=1100)	T cell CD8+_CIBERSORT-ABS	0.170384	6.4943e-08	9.99123e-07		BRCA (n=1100)	Macrophage M1_QUANTISEQ	0.373168	3.36511e-34	2.88438e-32		BRCA (n=1100)	Neutrophil_TIMER	0.709115	1.0297e-152	2.46099e-150		BRCA (n=1100)	Monocyte_QUANTISEQ	-0.0514338	0.105098	0.166756		BRCA (n=1100)	NK cell_EPIC	0.0580533	0.0673201	0.177126
BRCA (n=1100)	T cell CD4+ memory activated_CIBERSORT-ABS	0.224913	7.27388e-13	1.04149e-11		BRCA (n=1100)	T cell CD8+_EPIC	0.0259341	0.41407	0.579119		BRCA (n=1100)	Macrophage M1_XCELL	0.145974	3.81521e-06	1.64685e-05		BRCA (n=1100)	Neutrophil_XCELL	0.127253	5.73856e-05	0.000214299		BRCA (n=1100)	Monocyte_XCELL	0.30184	2.19705e-22	7.46999e-21		BRCA (n=1100)	NK cell_MCPCOUNTER	0.314195	3.26044e-24	5.52873e-22
BRCA (n=1100)	T cell CD4+ memory resting_CIBERSORT	0.187493	2.57399e-09	2.31659e-08		BRCA (n=1100)	T cell CD8+_MCPCOUNTER	0.28043	2.03004e-19	2.03004e-17		BRCA (n=1100)	Macrophage M2_CIBERSORT	-0.0428423	0.17713	0.257332		BRCA-Basal (n=191)	Neutrophil_CIBERSORT	0.0372163	0.625871	0.692514		BRCA-Basal (n=191)	Macrophage/Monocyte_MCPCOUNTER	0.33296	7.15066e-06	3.62097e-05		BRCA (n=1100)	NK cell_QUANTISEQ	0.0747685	0.0183925	0.064677
BRCA (n=1100)	T cell CD4+ memory resting_CIBERSORT-ABS	0.371595	6.63425e-34	3.79962e-32		BRCA (n=1100)	T cell CD8+_QUANTISEQ	0.258998	1.06472e-16	7.09811e-15		BRCA (n=1100)	Macrophage M2_CIBERSORT-ABS	0.477614	8.89602e-58	2.6688e-55		BRCA-Basal (n=191)	Neutrophil_CIBERSORT-ABS	0.0546204	0.474094	0.550041		BRCA-Basal (n=191)	Monocyte_CIBERSORT	-0.0362784	0.634607	0.713901		BRCA (n=1100)	NK cell_XCELL	-0.0427833	0.177728	0.324121
BRCA (n=1100)	T cell CD4+ memory_XCELL	0.34118	1.61879e-28	7.28456e-27		BRCA (n=1100)	T cell CD8+_TIMER	0.274384	1.25751e-18	1.00601e-16		BRCA (n=1100)	Macrophage M2_QUANTISEQ	0.177687	1.70091e-08	1.06307e-07		BRCA-Basal (n=191)	Neutrophil_MCPCOUNTER	0.249087	0.000918391	0.00252294		BRCA-Basal (n=191)	Monocyte_CIBERSORT-ABS	0.052124	0.494561	0.591485		BRCA-Basal (n=191)	NK cell activated_CIBERSORT	-0.211912	0.00499863	0.0249932
BRCA (n=1100)	T cell CD4+ naive_CIBERSORT	-0.0553951	0.0808757	0.150209		BRCA (n=1100)	T cell CD8+_XCELL	0.16887	8.51234e-08	1.21605e-06		BRCA (n=1100)	Macrophage M2_TIDE	-0.445675	1.13507e-49	2.27014e-47		BRCA-Basal (n=191)	Neutrophil_QUANTISEQ	0.0711653	0.350741	0.419136		BRCA-Basal (n=191)	Monocyte_MCPCOUNTER	0.33296	7.15066e-06	3.62097e-05		BRCA-Basal (n=191)	NK cell activated_CIBERSORT-ABS	-0.0853855	0.262611	0.439977
BRCA (n=1100)	T cell CD4+ naive_CIBERSORT-ABS	-0.055211	0.0818914	0.151295		BRCA-Basal (n=191)	T cell CD8+ central memory_XCELL	0.10883	0.152869	0.292572		BRCA (n=1100)	Macrophage M2_XCELL	0.139057	1.08237e-05	4.388e-05		BRCA-Basal (n=191)	Neutrophil_TIMER	0.412166	1.59625e-08	9.30497e-08		BRCA-Basal (n=191)	Monocyte_QUANTISEQ	0.056752	0.456989	0.557761		BRCA-Basal (n=191)	NK cell resting_CIBERSORT	0.143899	0.0581784	0.157772
BRCA (n=1100)	T cell CD4+ naive_XCELL	0.106047	0.000812026	0.00299167		BRCA-Basal (n=191)	T cell CD8+ effector memory_XCELL	-0.0288126	0.705874	0.823904		BRCA (n=1100)	Macrophage_EPIC	0.252555	6.27461e-16	1.14084e-14		BRCA-Basal (n=191)	Neutrophil_XCELL	0.0231951	0.76128	0.798009		BRCA-Basal (n=191)	Monocyte_XCELL	0.218118	0.00383615	0.00992395		BRCA-Basal (n=191)	NK cell resting_CIBERSORT-ABS	0.154512	0.04178	0.121807
BRCA (n=1100)	T cell CD4+ Th1_XCELL	-0.459158	5.46527e-53	1.14771e-50		BRCA-Basal (n=191)	T cell CD8+ naive_XCELL	-0.00990263	0.896815	0.948645		BRCA (n=1100)	Macrophage_TIMER	0.350305	4.50995e-30	3.00664e-28		BRCA-Her2 (n=82)	Neutrophil_CIBERSORT	0.344182	0.00307251	0.00757041		BRCA-Her2 (n=82)	Macrophage/Monocyte_MCPCOUNTER	0.405006	0.000417215	0.00137913		BRCA-Basal (n=191)	NK cell_EPIC	-0.0972133	0.201915	0.353076
BRCA (n=1100)	T cell CD4+ Th2_XCELL	0.309922	1.43043e-23	4.743e-22		BRCA-Basal (n=191)	T cell CD8+_CIBERSORT	-0.10594	0.164136	0.30537		BRCA (n=1100)	Macrophage_XCELL	0.217055	4.60408e-12	5.41656e-11		BRCA-Her2 (n=82)	Neutrophil_CIBERSORT-ABS	0.360835	0.00184677	0.0049042		BRCA-Her2 (n=82)	Monocyte_CIBERSORT	-0.0229452	0.848279	0.892644		BRCA-Basal (n=191)	NK cell_MCPCOUNTER	0.268987	0.000331964	0.00262301
BRCA (n=1100)	T cell CD4+_EPIC	0.142617	6.36662e-06	3.77479e-05		BRCA-Basal (n=191)	T cell CD8+_CIBERSORT-ABS	0.06674	0.381578	0.543172		BRCA (n=1100)	Macrophage/Monocyte_MCPCOUNTER	0.521788	1.67625e-70	1.00575e-67		BRCA-Her2 (n=82)	Neutrophil_MCPCOUNTER	0.301247	0.010127	0.0206582		BRCA-Her2 (n=82)	Monocyte_CIBERSORT-ABS	0.0506127	0.672866	0.742009		BRCA-Basal (n=191)	NK cell_QUANTISEQ	0.0299581	0.694752	0.828027
BRCA (n=1100)	T cell CD4+_TIMER	0.0085682	0.787313	0.857371		BRCA-Basal (n=191)	T cell CD8+_EPIC	0.195332	0.00979562	0.0334893		BRCA-Basal (n=191)	Macrophage M0_CIBERSORT	-0.0466242	0.541256	0.64054		BRCA-Her2 (n=82)	Neutrophil_QUANTISEQ	0.319353	0.00624996	0.0139602		BRCA-Her2 (n=82)	Monocyte_MCPCOUNTER	0.405006	0.000417215	0.00137913		BRCA-Basal (n=191)	NK cell_XCELL	0.129514	0.0885162	0.214585
BRCA-Basal (n=191)	T cell CD4+ (non-regulatory)_QUANTISEQ	0.078855	0.301004	0.430006		BRCA-Basal (n=191)	T cell CD8+_MCPCOUNTER	0.173379	0.0221431	0.0620215		BRCA-Basal (n=191)	Macrophage M0_CIBERSORT-ABS	0.0918876	0.227857	0.315738		BRCA-Her2 (n=82)	Neutrophil_TIMER	0.637364	1.74427e-09	1.21965e-08		BRCA-Her2 (n=82)	Monocyte_QUANTISEQ	-0.308848	0.00829883	0.0181204		BRCA-Her2 (n=82)	NK cell activated_CIBERSORT	-0.353703	0.00230432	0.0131675
BRCA-Basal (n=191)	T cell CD4+ (non-regulatory)_XCELL	0.269974	0.000314966	0.0012885		BRCA-Basal (n=191)	T cell CD8+_QUANTISEQ	0.174809	0.0210512	0.0601463		BRCA-Basal (n=191)	Macrophage M1_CIBERSORT	0.113576	0.135646	0.210304		BRCA-Her2 (n=82)	Neutrophil_XCELL	-0.125678	0.292831	0.355263		BRCA-Her2 (n=82)	Monocyte_XCELL	0.434137	0.000138934	0.000533328		BRCA-Her2 (n=82)	NK cell activated_CIBERSORT-ABS	-0.160419	0.178266	0.324121
BRCA-Basal (n=191)	T cell CD4+ central memory_XCELL	-0.118757	0.118583	0.20752		BRCA-Basal (n=191)	T cell CD8+_TIMER	0.173342	0.0221727	0.0620215		BRCA-Basal (n=191)	Macrophage M1_CIBERSORT-ABS	0.28403	0.000145792	0.000488687		BRCA-LumA (n=568)	Neutrophil_CIBERSORT	0.0504081	0.252577	0.313987		BRCA-LumA (n=568)	Macrophage/Monocyte_MCPCOUNTER	0.568207	1.54675e-45	9.20318e-44		BRCA-Her2 (n=82)	NK cell resting_CIBERSORT	0.129942	0.27663	0.449348
BRCA-Basal (n=191)	T cell CD4+ effector memory_XCELL	-0.152928	0.0439488	0.0929119		BRCA-Basal (n=191)	T cell CD8+_XCELL	0.0839628	0.270675	0.436573		BRCA-Basal (n=191)	Macrophage M1_QUANTISEQ	0.233582	0.00192238	0.00497167		BRCA-LumA (n=568)	Neutrophil_CIBERSORT-ABS	0.0650146	0.139874	0.192125		BRCA-LumA (n=568)	Monocyte_CIBERSORT	0.0163813	0.710193	0.772536		BRCA-Her2 (n=82)	NK cell resting_CIBERSORT-ABS	0.138649	0.245435	0.415552
BRCA-Basal (n=191)	T cell CD4+ memory activated_CIBERSORT	0.129893	0.0875806	0.161007		BRCA-Her2 (n=82)	T cell CD8+ central memory_XCELL	0.118132	0.323005	0.482096		BRCA-Basal (n=191)	Macrophage M1_XCELL	0.042996	0.573211	0.671732		BRCA-LumA (n=568)	Neutrophil_MCPCOUNTER	0.189454	1.44678e-05	5.76056e-05		BRCA-LumA (n=568)	Monocyte_CIBERSORT-ABS	0.14588	0.000878642	0.00275154		BRCA-Her2 (n=82)	NK cell_EPIC	-0.112512	0.346715	0.525823
BRCA-Basal (n=191)	T cell CD4+ memory activated_CIBERSORT-ABS	0.157516	0.0379139	0.0833985		BRCA-Her2 (n=82)	T cell CD8+ effector memory_XCELL	9.5083e-05	0.999368	0.999368		BRCA-Basal (n=191)	Macrophage M2_CIBERSORT	0.130118	0.087029	0.14267		BRCA-LumA (n=568)	Neutrophil_QUANTISEQ	0.297817	4.75404e-12	4.94007e-11		BRCA-LumA (n=568)	Monocyte_MCPCOUNTER	0.568207	1.54675e-45	9.20318e-44		BRCA-Her2 (n=82)	NK cell_MCPCOUNTER	0.0964678	0.420178	0.584595
BRCA-Basal (n=191)	T cell CD4+ memory resting_CIBERSORT	0.137085	0.0712681	0.136057		BRCA-Her2 (n=82)	T cell CD8+ naive_XCELL	-0.00592504	0.960604	0.979681		BRCA-Basal (n=191)	Macrophage M2_CIBERSORT-ABS	0.404934	2.98718e-08	1.7401e-07		BRCA-LumA (n=568)	Neutrophil_TIMER	0.75451	2.96114e-96	3.53856e-94		BRCA-LumA (n=568)	Monocyte_QUANTISEQ	-0.162862	0.000200025	0.000755652		BRCA-Her2 (n=82)	NK cell_QUANTISEQ	-0.102355	0.39224	0.559847
BRCA-Basal (n=191)	T cell CD4+ memory resting_CIBERSORT-ABS	0.240344	0.00140091	0.00487609		BRCA-Her2 (n=82)	T cell CD8+_CIBERSORT	-0.0759467	0.526037	0.694438		BRCA-Basal (n=191)	Macrophage M2_QUANTISEQ	0.306579	3.88149e-05	0.000146471		BRCA-LumA (n=568)	Neutrophil_XCELL	0.117953	0.00725606	0.0154853		BRCA-LumA (n=568)	Monocyte_XCELL	0.257491	2.83253e-09	2.24714e-08		BRCA-Her2 (n=82)	NK cell_XCELL	-0.00988695	0.934307	0.956404
BRCA-Basal (n=191)	T cell CD4+ memory_XCELL	0.348694	2.4137e-06	1.49081e-05		BRCA-Her2 (n=82)	T cell CD8+_CIBERSORT-ABS	0.129576	0.278	0.437795		BRCA-Basal (n=191)	Macrophage M2_TIDE	-0.269335	0.000325876	0.00101309		BRCA-LumB (n=219)	Neutrophil_CIBERSORT	0.196276	0.00636217	0.0140792		BRCA-LumB (n=219)	Macrophage/Monocyte_MCPCOUNTER	0.620888	7.49644e-22	1.98239e-20		BRCA-LumA (n=568)	NK cell activated_CIBERSORT	-0.303875	1.66127e-12	7.59437e-11
BRCA-Basal (n=191)	T cell CD4+ naive_CIBERSORT	-0.0308667	0.685976	0.781492		BRCA-Her2 (n=82)	T cell CD8+_EPIC	0.0404026	0.736143	0.83891		BRCA-Basal (n=191)	Macrophage M2_XCELL	0.0272358	0.721285	0.791172		BRCA-LumB (n=219)	Neutrophil_CIBERSORT-ABS	0.215981	0.00262306	0.00674099		BRCA-LumB (n=219)	Monocyte_CIBERSORT	-0.0807309	0.265643	0.3741		BRCA-LumA (n=568)	NK cell activated_CIBERSORT-ABS	-0.114948	0.00889663	0.0400975
BRCA-Basal (n=191)	T cell CD4+ naive_CIBERSORT-ABS	-0.0310094	0.684602	0.781492		BRCA-Her2 (n=82)	T cell CD8+_MCPCOUNTER	0.208106	0.0793968	0.174498		BRCA-Basal (n=191)	Macrophage_EPIC	0.110931	0.145053	0.219224		BRCA-LumB (n=219)	Neutrophil_MCPCOUNTER	0.0319429	0.660056	0.72463		BRCA-LumB (n=219)	Monocyte_CIBERSORT-ABS	-0.00178378	0.98041	0.984546		BRCA-LumA (n=568)	NK cell resting_CIBERSORT	-0.0206877	0.638855	0.795461
BRCA-Basal (n=191)	T cell CD4+ naive_XCELL	0.0188746	0.804753	0.867146		BRCA-Her2 (n=82)	T cell CD8+_QUANTISEQ	0.194317	0.101922	0.211763		BRCA-Basal (n=191)	Macrophage_TIMER	0.131582	0.0835032	0.138864		BRCA-LumB (n=219)	Neutrophil_QUANTISEQ	0.136242	0.0595263	0.100899		BRCA-LumB (n=219)	Monocyte_MCPCOUNTER	0.620888	7.49644e-22	1.98239e-20		BRCA-LumA (n=568)	NK cell resting_CIBERSORT-ABS	-0.005935	0.89291	0.946469
BRCA-Basal (n=191)	T cell CD4+ Th1_XCELL	-0.359514	1.10464e-06	7.79162e-06		BRCA-Her2 (n=82)	T cell CD8+_TIMER	0.357998	0.002018	0.00927815		BRCA-Basal (n=191)	Macrophage_XCELL	0.117316	0.12315	0.193676		BRCA-LumB (n=219)	Neutrophil_TIMER	0.716291	1.63633e-31	6.51803e-30		BRCA-LumB (n=219)	Monocyte_QUANTISEQ	-0.22678	0.00156072	0.00431921		BRCA-LumA (n=568)	NK cell_EPIC	0.113103	0.0100609	0.0435065
BRCA-Basal (n=191)	T cell CD4+ Th2_XCELL	0.191403	0.0114058	0.0301918		BRCA-Her2 (n=82)	T cell CD8+_XCELL	0.19112	0.107794	0.221116		BRCA-Basal (n=191)	Macrophage/Monocyte_MCPCOUNTER	0.33296	7.15066e-06	3.00028e-05		BRCA-LumB (n=219)	Neutrophil_XCELL	0.182824	0.0111432	0.02238		BRCA-LumB (n=219)	Monocyte_XCELL	0.305156	1.67844e-05	7.83274e-05		BRCA-LumA (n=568)	NK cell_MCPCOUNTER	0.264062	1.0728e-09	3.12086e-08
BRCA-Basal (n=191)	T cell CD4+_EPIC	0.413231	1.45373e-08	1.22113e-07		BRCA-LumA (n=568)	T cell CD8+ central memory_XCELL	0.216255	6.90232e-07	7.88836e-06		BRCA-Her2 (n=82)	Macrophage M0_CIBERSORT	-0.0455429	0.704036	0.781703		SKCM (n=471)	Neutrophil_CIBERSORT	0.0544157	0.245662	0.31224		SKCM (n=471)	Macrophage/Monocyte_MCPCOUNTER	0.405357	1.67847e-19	3.6316e-18		BRCA-LumA (n=568)	NK cell_QUANTISEQ	0.0109865	0.803198	0.883093
BRCA-Basal (n=191)	T cell CD4+_TIMER	0.0768698	0.313374	0.440683		BRCA-LumA (n=568)	T cell CD8+ effector memory_XCELL	-0.0460147	0.296353	0.454181		BRCA-Her2 (n=82)	Macrophage M0_CIBERSORT-ABS	0.159451	0.180933	0.26159		SKCM (n=471)	Neutrophil_CIBERSORT-ABS	0.0609884	0.193113	0.24814		SKCM (n=471)	Monocyte_CIBERSORT	0.0492926	0.293025	0.399662		BRCA-LumA (n=568)	NK cell_XCELL	-0.070659	0.108552	0.246783
BRCA-Her2 (n=82)	T cell CD4+ (non-regulatory)_QUANTISEQ	-0.133655	0.263018	0.381801		BRCA-LumA (n=568)	T cell CD8+ naive_XCELL	0.110027	0.0123037	0.0400121		BRCA-Her2 (n=82)	Macrophage M1_CIBERSORT	0.0327669	0.784666	0.833274		SKCM (n=471)	Neutrophil_MCPCOUNTER	0.366979	5.13518e-16	7.21946e-15		SKCM (n=471)	Monocyte_CIBERSORT-ABS	0.17068	0.000246707	0.000917443		BRCA-LumB (n=219)	NK cell activated_CIBERSORT	-0.115866	0.10951	0.246783
BRCA-Her2 (n=82)	T cell CD4+ (non-regulatory)_XCELL	0.121769	0.308224	0.437344		BRCA-LumA (n=568)	T cell CD8+_CIBERSORT	-0.136033	0.00193512	0.00900058		BRCA-Her2 (n=82)	Macrophage M1_CIBERSORT-ABS	0.258295	0.0284758	0.0540679		SKCM (n=471)	Neutrophil_QUANTISEQ	-0.0205705	0.66096	0.72463		SKCM (n=471)	Monocyte_MCPCOUNTER	0.405357	1.67847e-19	3.6316e-18		BRCA-LumB (n=219)	NK cell activated_CIBERSORT-ABS	0.0296056	0.68354	0.828027
BRCA-Her2 (n=82)	T cell CD4+ central memory_XCELL	-0.271563	0.0210264	0.0509485		BRCA-LumA (n=568)	T cell CD8+_CIBERSORT-ABS	0.144021	0.00102383	0.00511913		BRCA-Her2 (n=82)	Macrophage M1_QUANTISEQ	0.34689	0.00283363	0.00680072		SKCM (n=471)	Neutrophil_TIMER	0.595307	3.66772e-45	1.75317e-43		SKCM (n=471)	Monocyte_QUANTISEQ	0.130733	0.00512421	0.0118404		BRCA-LumB (n=219)	NK cell resting_CIBERSORT	-0.022192	0.759962	0.866626
BRCA-Her2 (n=82)	T cell CD4+ effector memory_XCELL	-0.0827676	0.489438	0.617928		BRCA-LumA (n=568)	T cell CD8+_EPIC	-0.0839648	0.0564029	0.135303		BRCA-Her2 (n=82)	Macrophage M1_XCELL	0.272545	0.0205482	0.0401593		SKCM (n=471)	Neutrophil_XCELL	0.0636409	0.17442	0.226556		SKCM (n=471)	Monocyte_XCELL	0.244591	1.18972e-07	8.09011e-07		BRCA-LumB (n=219)	NK cell resting_CIBERSORT-ABS	-0.00735009	0.919406	0.955227
BRCA-Her2 (n=82)	T cell CD4+ memory activated_CIBERSORT	0.164096	0.168393	0.275551		BRCA-LumA (n=568)	T cell CD8+_MCPCOUNTER	0.220676	4.01755e-07	5.02193e-06		BRCA-Her2 (n=82)	Macrophage M2_CIBERSORT	0.227738	0.0543594	0.095647		SKCM-Metastasis (n=368)	Neutrophil_CIBERSORT	0.15418	0.00363719	0.00860683		SKCM-Metastasis (n=368)	Macrophage/Monocyte_MCPCOUNTER	0.353963	6.90757e-12	1.0275e-10		BRCA-LumB (n=219)	NK cell_EPIC	0.0205484	0.777256	0.866626
BRCA-Her2 (n=82)	T cell CD4+ memory activated_CIBERSORT-ABS	0.175465	0.140406	0.235882		BRCA-LumA (n=568)	T cell CD8+_QUANTISEQ	0.239017	3.76673e-08	6.55083e-07		BRCA-Her2 (n=82)	Macrophage M2_CIBERSORT-ABS	0.546829	6.7063e-07	3.2104e-06		SKCM-Metastasis (n=368)	Neutrophil_CIBERSORT-ABS	0.157746	0.00291905	0.00734372		SKCM-Metastasis (n=368)	Monocyte_CIBERSORT	0.0741096	0.164121	0.252005		BRCA-LumB (n=219)	NK cell_MCPCOUNTER	0.395899	1.3168e-08	3.24137e-07
BRCA-Her2 (n=82)	T cell CD4+ memory resting_CIBERSORT	0.224019	0.0585286	0.117805		BRCA-LumA (n=568)	T cell CD8+_TIMER	0.499426	5.737e-34	1.1474e-31		BRCA-Her2 (n=82)	Macrophage M2_QUANTISEQ	0.209361	0.0775611	0.131089		SKCM-Metastasis (n=368)	Neutrophil_MCPCOUNTER	0.371075	5.34165e-13	5.80297e-12		SKCM-Metastasis (n=368)	Monocyte_CIBERSORT-ABS	0.152113	0.00412318	0.0102286		BRCA-LumB (n=219)	NK cell_QUANTISEQ	-0.105438	0.145527	0.294738
BRCA-Her2 (n=82)	T cell CD4+ memory resting_CIBERSORT-ABS	0.356945	0.00208504	0.00684155		BRCA-LumA (n=568)	T cell CD8+_XCELL	0.103715	0.0183296	0.0543099		BRCA-Her2 (n=82)	Macrophage M2_TIDE	-0.49965	7.88556e-06	3.26299e-05		SKCM-Metastasis (n=368)	Neutrophil_QUANTISEQ	-0.0504117	0.344282	0.415108		SKCM-Metastasis (n=368)	Monocyte_MCPCOUNTER	0.353963	6.90757e-12	1.0275e-10		BRCA-LumB (n=219)	NK cell_XCELL	-0.101701	0.160423	0.3144
BRCA-Her2 (n=82)	T cell CD4+ memory_XCELL	0.413889	0.000301512	0.00124152		BRCA-LumB (n=219)	T cell CD8+ central memory_XCELL	0.309144	1.28286e-05	0.000106905		BRCA-Her2 (n=82)	Macrophage M2_XCELL	0.247844	0.0358085	0.0669318		SKCM-Metastasis (n=368)	Neutrophil_TIMER	0.565011	3.02659e-31	1.03336e-29		SKCM-Metastasis (n=368)	Monocyte_QUANTISEQ	0.125872	0.0178208	0.0344825		SKCM (n=471)	NK cell activated_CIBERSORT	-0.117529	0.0119263	0.0477617
BRCA-Her2 (n=82)	T cell CD4+ naive_CIBERSORT	NA	NA	NA		BRCA-LumB (n=219)	T cell CD8+ effector memory_XCELL	0.0772575	0.286824	0.446351		BRCA-Her2 (n=82)	Macrophage_EPIC	0.276872	0.0185501	0.0367329		SKCM-Metastasis (n=368)	Neutrophil_XCELL	0.0905524	0.0889048	0.137137		SKCM-Metastasis (n=368)	Monocyte_XCELL	0.248093	2.29659e-06	1.3014e-05		SKCM (n=471)	NK cell activated_CIBERSORT-ABS	0.105567	0.0240142	0.0808898
BRCA-Her2 (n=82)	T cell CD4+ naive_CIBERSORT-ABS	NA	NA	NA		BRCA-LumB (n=219)	T cell CD8+ naive_XCELL	0.0557233	0.442678	0.606668		BRCA-Her2 (n=82)	Macrophage_TIMER	0.616488	8.14444e-09	5.31159e-08		SKCM-Primary (n=103)	Neutrophil_CIBERSORT	0.134313	0.178341	0.230397		SKCM-Primary (n=103)	Macrophage/Monocyte_MCPCOUNTER	0.344408	0.000393262	0.00133709		SKCM (n=471)	NK cell resting_CIBERSORT	-0.124022	0.00794768	0.0368588
BRCA-Her2 (n=82)	T cell CD4+ naive_XCELL	-0.0541095	0.65168	0.749194		BRCA-LumB (n=219)	T cell CD8+_CIBERSORT	-0.113965	0.115496	0.23451		BRCA-Her2 (n=82)	Macrophage_XCELL	0.402112	0.000462908	0.00138181		SKCM-Primary (n=103)	Neutrophil_CIBERSORT-ABS	0.13879	0.164172	0.219695		SKCM-Primary (n=103)	Monocyte_CIBERSORT	-0.0521165	0.602912	0.689871		SKCM (n=471)	NK cell resting_CIBERSORT-ABS	-0.0998547	0.0328313	0.102
BRCA-Her2 (n=82)	T cell CD4+ Th1_XCELL	-0.535872	1.22922e-06	8.34379e-06		BRCA-LumB (n=219)	T cell CD8+_CIBERSORT-ABS	0.145268	0.0443869	0.111665		BRCA-Her2 (n=82)	Macrophage/Monocyte_MCPCOUNTER	0.405006	0.000417215	0.00126429		SKCM-Primary (n=103)	Neutrophil_MCPCOUNTER	0.448794	2.23523e-06	9.89298e-06		SKCM-Primary (n=103)	Monocyte_CIBERSORT-ABS	0.107448	0.282412	0.392549		SKCM (n=471)	NK cell_EPIC	-0.214162	3.84812e-06	6.157e-05
BRCA-Her2 (n=82)	T cell CD4+ Th2_XCELL	0.152514	0.200906	0.310985		BRCA-LumB (n=219)	T cell CD8+_EPIC	0.0670127	0.355731	0.516577		BRCA-LumA (n=568)	Macrophage M0_CIBERSORT	0.0380277	0.388204	0.494528		SKCM-Primary (n=103)	Neutrophil_QUANTISEQ	0.0165965	0.868501	0.887059		SKCM-Primary (n=103)	Monocyte_MCPCOUNTER	0.344408	0.000393262	0.00133709		SKCM (n=471)	NK cell_MCPCOUNTER	0.180497	0.000104482	0.00111448
BRCA-Her2 (n=82)	T cell CD4+_EPIC	0.211706	0.074222	0.138753		BRCA-LumB (n=219)	T cell CD8+_MCPCOUNTER	0.261785	0.000244571	0.00152857		BRCA-LumA (n=568)	Macrophage M0_CIBERSORT-ABS	0.117491	0.007489	0.0163396		SKCM-Primary (n=103)	Neutrophil_TIMER	0.583024	1.27995e-10	1.01969e-09		SKCM-Primary (n=103)	Monocyte_QUANTISEQ	0.215814	0.0293697	0.054673		SKCM (n=471)	NK cell_QUANTISEQ	0.167817	0.000314235	0.00257834
BRCA-Her2 (n=82)	T cell CD4+_TIMER	-0.059241	0.621085	0.725943		BRCA-LumB (n=219)	T cell CD8+_QUANTISEQ	0.244158	0.000642838	0.0035224		BRCA-LumA (n=568)	Macrophage M1_CIBERSORT	0.151073	0.000567857	0.00167017		SKCM-Primary (n=103)	Neutrophil_XCELL	0.00769852	0.938787	0.94671		SKCM-Primary (n=103)	Monocyte_XCELL	0.0205429	0.837621	0.886016		SKCM (n=471)	NK cell_XCELL	0.0685013	0.143714	0.292921
BRCA-LumA (n=568)	T cell CD4+ (non-regulatory)_QUANTISEQ	0.0662941	0.132227	0.225753		BRCA-LumB (n=219)	T cell CD8+_TIMER	0.256634	0.000326676	0.00195031		BRCA-LumA (n=568)	Macrophage M1_CIBERSORT-ABS	0.340396	1.72053e-15	3.03622e-14														SKCM-Metastasis (n=368)	NK cell activated_CIBERSORT	-0.120558	0.0232961	0.0798085
BRCA-LumA (n=568)	T cell CD4+ (non-regulatory)_XCELL	0.0368162	0.403509	0.534056		BRCA-LumB (n=219)	T cell CD8+_XCELL	0.203107	0.0047212	0.0192818		BRCA-LumA (n=568)	Macrophage M1_QUANTISEQ	0.429841	1.16e-24	4.63999e-23														SKCM-Metastasis (n=368)	NK cell activated_CIBERSORT-ABS	0.0573771	0.281653	0.449394
BRCA-LumA (n=568)	T cell CD4+ central memory_XCELL	-0.33518	4.86309e-15	8.06248e-14		SKCM (n=471)	T cell CD8+ central memory_XCELL	0.156905	0.000762846	0.00398654		BRCA-LumA (n=568)	Macrophage M1_XCELL	0.0595389	0.176473	0.256999														SKCM-Metastasis (n=368)	NK cell resting_CIBERSORT	-0.090152	0.0903318	0.21734
BRCA-LumA (n=568)	T cell CD4+ effector memory_XCELL	-0.0742541	0.0916793	0.165023		SKCM (n=471)	T cell CD8+ effector memory_XCELL	0.0483503	0.302361	0.461619		BRCA-LumA (n=568)	Macrophage M2_CIBERSORT	0.00795946	0.856725	0.889334														SKCM-Metastasis (n=368)	NK cell resting_CIBERSORT-ABS	-0.0743478	0.162766	0.3144
BRCA-LumA (n=568)	T cell CD4+ memory activated_CIBERSORT	0.161938	0.000217632	0.000945574		SKCM (n=471)	T cell CD8+ naive_XCELL	0.0306622	0.513213	0.684285		BRCA-LumA (n=568)	Macrophage M2_CIBERSORT-ABS	0.551662	1.66345e-42	1.99614e-40														SKCM-Metastasis (n=368)	NK cell_EPIC	-0.207503	8.3813e-05	0.000934355
BRCA-LumA (n=568)	T cell CD4+ memory activated_CIBERSORT-ABS	0.162932	0.000198745	0.000869508		SKCM (n=471)	T cell CD8+_CIBERSORT	-0.0880514	0.0599961	0.140342		BRCA-LumA (n=568)	Macrophage M2_QUANTISEQ	0.392156	1.87902e-20	4.9018e-19														SKCM-Metastasis (n=368)	NK cell_MCPCOUNTER	0.128504	0.0155512	0.0586295
BRCA-LumA (n=568)	T cell CD4+ memory resting_CIBERSORT	0.330057	1.3242e-14	2.03475e-13		SKCM (n=471)	T cell CD8+_CIBERSORT-ABS	0.162533	0.000486179	0.00281843		BRCA-LumA (n=568)	Macrophage M2_TIDE	-0.432164	6.12483e-25	2.62493e-23														SKCM-Metastasis (n=368)	NK cell_QUANTISEQ	0.163027	0.00209029	0.0123869
BRCA-LumA (n=568)	T cell CD4+ memory resting_CIBERSORT-ABS	0.486819	4.04513e-32	1.96033e-30		SKCM (n=471)	T cell CD8+_EPIC	0.291162	2.22013e-10	4.93362e-09		BRCA-LumA (n=568)	Macrophage M2_XCELL	0.244057	1.89781e-08	1.1739e-07														SKCM-Metastasis (n=368)	NK cell_XCELL	0.1105	0.0377032	0.113821
BRCA-LumA (n=568)	T cell CD4+ memory_XCELL	0.298239	4.42164e-12	5.68496e-11		SKCM (n=471)	T cell CD8+_MCPCOUNTER	0.132428	0.00457218	0.0190507		BRCA-LumA (n=568)	Macrophage_EPIC	0.265117	9.15653e-10	6.6999e-09														SKCM-Primary (n=103)	NK cell activated_CIBERSORT	-0.0337071	0.736626	0.863613
BRCA-LumA (n=568)	T cell CD4+ naive_CIBERSORT	-0.0921794	0.0361415	0.0798917		SKCM (n=471)	T cell CD8+_QUANTISEQ	0.108388	0.0204731	0.0593422		BRCA-LumA (n=568)	Macrophage_TIMER	0.535876	9.11478e-40	9.11478e-38														SKCM-Primary (n=103)	NK cell activated_CIBERSORT-ABS	0.150081	0.132168	0.280092
BRCA-LumA (n=568)	T cell CD4+ naive_CIBERSORT-ABS	-0.0921965	0.0361068	0.0798917		SKCM (n=471)	T cell CD8+_TIMER	0.225002	1.17817e-06	1.24017e-05		BRCA-LumA (n=568)	Macrophage_XCELL	0.210034	1.45041e-06	6.69421e-06														SKCM-Primary (n=103)	NK cell resting_CIBERSORT	-0.162055	0.103678	0.242168
BRCA-LumA (n=568)	T cell CD4+ naive_XCELL	0.117806	0.00732961	0.0204321		SKCM (n=471)	T cell CD8+_XCELL	0.109506	0.0192015	0.0561079		BRCA-LumA (n=568)	Macrophage/Monocyte_MCPCOUNTER	0.568207	1.54675e-45	2.32013e-43														SKCM-Primary (n=103)	NK cell resting_CIBERSORT-ABS	-0.1218	0.222651	0.383055
BRCA-LumA (n=568)	T cell CD4+ Th1_XCELL	-0.695224	7.14152e-76	4.49916e-73		SKCM-Metastasis (n=368)	T cell CD8+ central memory_XCELL	0.101191	0.0571654	0.135303		BRCA-LumB (n=219)	Macrophage M0_CIBERSORT	-0.080228	0.268641	0.368002														SKCM-Primary (n=103)	NK cell_EPIC	-0.254059	0.00997563	0.0435065
BRCA-LumA (n=568)	T cell CD4+ Th2_XCELL	0.304858	1.39744e-12	1.91389e-11		SKCM-Metastasis (n=368)	T cell CD8+ effector memory_XCELL	0.00754368	0.887527	0.94399		BRCA-LumB (n=219)	Macrophage M0_CIBERSORT-ABS	0.094306	0.19322	0.276688														SKCM-Primary (n=103)	NK cell_MCPCOUNTER	0.183847	0.0643591	0.171624
BRCA-LumA (n=568)	T cell CD4+_EPIC	0.159045	0.000282672	0.00118722		SKCM-Metastasis (n=368)	T cell CD8+ naive_XCELL	0.0341797	0.521522	0.690758		BRCA-LumB (n=219)	Macrophage M1_CIBERSORT	0.138956	0.0545822	0.0957582														SKCM-Primary (n=103)	NK cell_QUANTISEQ	0.279816	0.00439532	0.0226855
BRCA-LumA (n=568)	T cell CD4+_TIMER	-0.154855	0.000409538	0.0016143		SKCM-Metastasis (n=368)	T cell CD8+_CIBERSORT	-0.0606162	0.25533	0.422033		BRCA-LumB (n=219)	Macrophage M1_CIBERSORT-ABS	0.363736	2.14976e-07	1.10244e-06														SKCM-Primary (n=103)	NK cell_XCELL	-0.160517	0.107042	0.246428
BRCA-LumB (n=219)	T cell CD4+ (non-regulatory)_QUANTISEQ	-0.0594706	0.412562	0.542618		SKCM-Metastasis (n=368)	T cell CD8+_CIBERSORT-ABS	0.129081	0.0150892	0.0466558		BRCA-LumB (n=219)	Macrophage M1_QUANTISEQ	0.43669	2.41663e-10	1.98627e-09
BRCA-LumB (n=219)	T cell CD4+ (non-regulatory)_XCELL	0.0681702	0.347464	0.476912		SKCM-Metastasis (n=368)	T cell CD8+_EPIC	0.263868	4.73791e-07	5.74292e-06		BRCA-LumB (n=219)	Macrophage M1_XCELL	0.226077	0.00161556	0.0043274
BRCA-LumB (n=219)	T cell CD4+ central memory_XCELL	-0.200231	0.00535912	0.0155587		SKCM-Metastasis (n=368)	T cell CD8+_MCPCOUNTER	0.0743068	0.162998	0.30537		BRCA-LumB (n=219)	Macrophage M2_CIBERSORT	0.165636	0.0216749	0.0422238
BRCA-LumB (n=219)	T cell CD4+ effector memory_XCELL	0.0348564	0.631244	0.732922		SKCM-Metastasis (n=368)	T cell CD8+_QUANTISEQ	0.0754065	0.156845	0.297337		BRCA-LumB (n=219)	Macrophage M2_CIBERSORT-ABS	0.630224	1.1934e-22	4.47524e-21
BRCA-LumB (n=219)	T cell CD4+ memory activated_CIBERSORT	0.22209	0.00196125	0.00657227		SKCM-Metastasis (n=368)	T cell CD8+_TIMER	0.153396	0.00381509	0.0165874		BRCA-LumB (n=219)	Macrophage M2_QUANTISEQ	0.410222	3.43669e-09	2.39769e-08
BRCA-LumB (n=219)	T cell CD4+ memory activated_CIBERSORT-ABS	0.227569	0.00150115	0.0051963		SKCM-Metastasis (n=368)	T cell CD8+_XCELL	0.0491572	0.356438	0.516577		BRCA-LumB (n=219)	Macrophage M2_TIDE	-0.474971	3.3864e-12	4.14661e-11
BRCA-LumB (n=219)	T cell CD4+ memory resting_CIBERSORT	0.165133	0.0220821	0.0530982		SKCM-Primary (n=103)	T cell CD8+ central memory_XCELL	0.0626679	0.531492	0.699331		BRCA-LumB (n=219)	Macrophage M2_XCELL	0.302317	2.02757e-05	7.89964e-05
BRCA-LumB (n=219)	T cell CD4+ memory resting_CIBERSORT-ABS	0.297665	2.75201e-05	0.00014448		SKCM-Primary (n=103)	T cell CD8+ effector memory_XCELL	0.0572568	0.567588	0.727676		BRCA-LumB (n=219)	Macrophage_EPIC	0.327968	3.41921e-06	1.50847e-05
BRCA-LumB (n=219)	T cell CD4+ memory_XCELL	0.452867	4.24562e-11	4.77632e-10		SKCM-Primary (n=103)	T cell CD8+ naive_XCELL	0.111916	0.26276	0.428098		BRCA-LumB (n=219)	Macrophage_TIMER	0.545064	2.98917e-16	5.78548e-15
BRCA-LumB (n=219)	T cell CD4+ naive_CIBERSORT	0.00700688	0.923157	0.949471		SKCM-Primary (n=103)	T cell CD8+_CIBERSORT	-0.218794	0.0271526	0.0733853		BRCA-LumB (n=219)	Macrophage_XCELL	0.374441	8.7735e-08	4.78554e-07
BRCA-LumB (n=219)	T cell CD4+ naive_CIBERSORT-ABS	0.00700688	0.923157	0.949471		SKCM-Primary (n=103)	T cell CD8+_CIBERSORT-ABS	0.0139011	0.88971	0.94399		BRCA-LumB (n=219)	Macrophage/Monocyte_MCPCOUNTER	0.620888	7.49644e-22	2.3673e-20
BRCA-LumB (n=219)	T cell CD4+ naive_XCELL	0.075863	0.295639	0.423301		SKCM-Primary (n=103)	T cell CD8+_EPIC	0.36194	0.000185551	0.00121672		SKCM (n=471)	Macrophage M0_CIBERSORT	-0.0919442	0.0494928	0.089715
BRCA-LumB (n=219)	T cell CD4+ Th1_XCELL	-0.55725	4.67874e-17	8.93214e-16		SKCM-Primary (n=103)	T cell CD8+_MCPCOUNTER	-0.00103153	0.99179	0.996774		SKCM (n=471)	Macrophage M0_CIBERSORT-ABS	0.069324	0.138953	0.213227
BRCA-LumB (n=219)	T cell CD4+ Th2_XCELL	0.373317	9.65353e-08	7.53209e-07		SKCM-Primary (n=103)	T cell CD8+_QUANTISEQ	-0.0971483	0.33137	0.492744		SKCM (n=471)	Macrophage M1_CIBERSORT	0.187625	5.44006e-05	0.000196629
BRCA-LumB (n=219)	T cell CD4+_EPIC	0.161623	0.0251146	0.0597064		SKCM-Primary (n=103)	T cell CD8+_TIMER	0.327379	0.000783174	0.00401628		SKCM (n=471)	Macrophage M1_CIBERSORT-ABS	0.336791	1.39035e-13	2.00427e-12
BRCA-LumB (n=219)	T cell CD4+_TIMER	-0.0351553	0.628318	0.731683		SKCM-Primary (n=103)	T cell CD8+_XCELL	0.085054	0.395348	0.560778		SKCM (n=471)	Macrophage M1_QUANTISEQ	0.282513	7.81796e-10	5.79108e-09
SKCM (n=471)	T cell CD4+ (non-regulatory)_QUANTISEQ	-0.178238	0.000127842	0.000601046								SKCM (n=471)	Macrophage M1_XCELL	0.103573	0.026826	0.0515884
SKCM (n=471)	T cell CD4+ (non-regulatory)_XCELL	0.123229	0.00835983	0.0229987								SKCM (n=471)	Macrophage M2_CIBERSORT	0.122427	0.00879582	0.0187145
SKCM (n=471)	T cell CD4+ central memory_XCELL	-0.152398	0.00108279	0.00385398								SKCM (n=471)	Macrophage M2_CIBERSORT-ABS	0.424994	1.81155e-21	5.43465e-20
SKCM (n=471)	T cell CD4+ effector memory_XCELL	-0.00968416	0.83643	0.888619								SKCM (n=471)	Macrophage M2_QUANTISEQ	0.0512765	0.274006	0.372797
SKCM (n=471)	T cell CD4+ memory activated_CIBERSORT	0.155386	0.000859344	0.0031294								SKCM (n=471)	Macrophage M2_TIDE	-0.37027	2.68763e-16	5.37526e-15
SKCM (n=471)	T cell CD4+ memory activated_CIBERSORT-ABS	0.176823	0.000144888	0.000661443								SKCM (n=471)	Macrophage M2_XCELL	-0.145946	0.00175882	0.00460825
SKCM (n=471)	T cell CD4+ memory resting_CIBERSORT	0.174025	0.000185051	0.000815261								SKCM (n=471)	Macrophage_EPIC	0.144511	0.00195428	0.00503249
SKCM (n=471)	T cell CD4+ memory resting_CIBERSORT-ABS	0.223423	1.40517e-06	9.03322e-06								SKCM (n=471)	Macrophage_TIMER	0.0592806	0.205901	0.289322
SKCM (n=471)	T cell CD4+ memory_XCELL	0.587468	9.52819e-44	1.50069e-41								SKCM (n=471)	Macrophage_XCELL	0.142057	0.00233476	0.00574699
SKCM (n=471)	T cell CD4+ naive_CIBERSORT	-0.0527684	0.260269	0.381801								SKCM (n=471)	Macrophage/Monocyte_MCPCOUNTER	0.405357	1.67847e-19	4.19618e-18
SKCM (n=471)	T cell CD4+ naive_CIBERSORT-ABS	-0.051306	0.273729	0.395526								SKCM-Metastasis (n=368)	Macrophage M0_CIBERSORT	-0.117586	0.0269514	0.0516639
SKCM (n=471)	T cell CD4+ naive_XCELL	-0.0285817	0.54222	0.656921								SKCM-Metastasis (n=368)	Macrophage M0_CIBERSORT-ABS	0.0146969	0.782888	0.83286
SKCM (n=471)	T cell CD4+ Th1_XCELL	-0.552323	7.43545e-38	6.6919e-36								SKCM-Metastasis (n=368)	Macrophage M1_CIBERSORT	0.173005	0.00108217	0.00296486
SKCM (n=471)	T cell CD4+ Th2_XCELL	0.372986	1.56632e-16	2.81937e-15								SKCM-Metastasis (n=368)	Macrophage M1_CIBERSORT-ABS	0.290026	2.73826e-08	1.61074e-07
SKCM (n=471)	T cell CD4+_EPIC	0.349862	1.32377e-14	2.03475e-13								SKCM-Metastasis (n=368)	Macrophage M1_QUANTISEQ	0.241231	4.41855e-06	1.88023e-05
SKCM (n=471)	T cell CD4+_TIMER	0.00603196	0.897677	0.936319								SKCM-Metastasis (n=368)	Macrophage M1_XCELL	0.0473688	0.374226	0.481836
SKCM-Metastasis (n=368)	T cell CD4+ (non-regulatory)_QUANTISEQ	-0.143579	0.00681201	0.0193314								SKCM-Metastasis (n=368)	Macrophage M2_CIBERSORT	0.178727	0.000729959	0.00207571
SKCM-Metastasis (n=368)	T cell CD4+ (non-regulatory)_XCELL	0.145496	0.00609894	0.0174651								SKCM-Metastasis (n=368)	Macrophage M2_CIBERSORT-ABS	0.395238	1.10167e-14	1.83611e-13
SKCM-Metastasis (n=368)	T cell CD4+ central memory_XCELL	-0.097693	0.0663611	0.129036								SKCM-Metastasis (n=368)	Macrophage M2_QUANTISEQ	0.0166687	0.754636	0.811231
SKCM-Metastasis (n=368)	T cell CD4+ effector memory_XCELL	0.0449708	0.398919	0.531329								SKCM-Metastasis (n=368)	Macrophage M2_TIDE	-0.341328	4.15228e-11	4.01834e-10
SKCM-Metastasis (n=368)	T cell CD4+ memory activated_CIBERSORT	0.131349	0.0133869	0.0345646								SKCM-Metastasis (n=368)	Macrophage M2_XCELL	-0.195866	0.000208784	0.000680818
SKCM-Metastasis (n=368)	T cell CD4+ memory activated_CIBERSORT-ABS	0.149506	0.00481962	0.0141226								SKCM-Metastasis (n=368)	Macrophage_EPIC	0.0810261	0.128107	0.199648
SKCM-Metastasis (n=368)	T cell CD4+ memory resting_CIBERSORT	0.136629	0.0100634	0.0269785								SKCM-Metastasis (n=368)	Macrophage_TIMER	0.0134702	0.800612	0.841274
SKCM-Metastasis (n=368)	T cell CD4+ memory resting_CIBERSORT-ABS	0.183671	0.00051446	0.0019643								SKCM-Metastasis (n=368)	Macrophage_XCELL	0.0710066	0.182552	0.263296
SKCM-Metastasis (n=368)	T cell CD4+ memory_XCELL	0.483835	3.58416e-22	1.07525e-20								SKCM-Metastasis (n=368)	Macrophage/Monocyte_MCPCOUNTER	0.353963	6.90757e-12	7.97027e-11
SKCM-Metastasis (n=368)	T cell CD4+ naive_CIBERSORT	-0.0697539	0.19041	0.301403								SKCM-Primary (n=103)	Macrophage M0_CIBERSORT	-0.163008	0.101635	0.163051
SKCM-Metastasis (n=368)	T cell CD4+ naive_CIBERSORT-ABS	-0.0697715	0.190298	0.301403								SKCM-Primary (n=103)	Macrophage M0_CIBERSORT-ABS	-0.0270137	0.787536	0.834459
SKCM-Metastasis (n=368)	T cell CD4+ naive_XCELL	-0.0704752	0.185856	0.296428								SKCM-Primary (n=103)	Macrophage M1_CIBERSORT	0.166337	0.0947453	0.154057
SKCM-Metastasis (n=368)	T cell CD4+ Th1_XCELL	-0.535043	1.31475e-27	5.52196e-26								SKCM-Primary (n=103)	Macrophage M1_CIBERSORT-ABS	0.270075	0.00604707	0.0135889
SKCM-Metastasis (n=368)	T cell CD4+ Th2_XCELL	0.254093	1.2754e-06	8.45793e-06								SKCM-Primary (n=103)	Macrophage M1_QUANTISEQ	0.265226	0.00705867	0.0155136
SKCM-Metastasis (n=368)	T cell CD4+_EPIC	0.323558	4.52717e-10	4.52717e-09								SKCM-Primary (n=103)	Macrophage M1_XCELL	-0.0702362	0.483007	0.58661
SKCM-Metastasis (n=368)	T cell CD4+_TIMER	-0.0144423	0.786558	0.857371								SKCM-Primary (n=103)	Macrophage M2_CIBERSORT	0.0406323	0.685127	0.77125
SKCM-Primary (n=103)	T cell CD4+ (non-regulatory)_QUANTISEQ	-0.106773	0.285467	0.409668								SKCM-Primary (n=103)	Macrophage M2_CIBERSORT-ABS	0.342022	0.000434143	0.00130897
SKCM-Primary (n=103)	T cell CD4+ (non-regulatory)_XCELL	-0.0432436	0.666062	0.762944								SKCM-Primary (n=103)	Macrophage M2_QUANTISEQ	-0.0926703	0.354246	0.461058
SKCM-Primary (n=103)	T cell CD4+ central memory_XCELL	-0.242176	0.0141933	0.0364971								SKCM-Primary (n=103)	Macrophage M2_TIDE	-0.307303	0.00167942	0.004439
SKCM-Primary (n=103)	T cell CD4+ effector memory_XCELL	-0.0627205	0.531147	0.648493								SKCM-Primary (n=103)	Macrophage M2_XCELL	-0.261789	0.00786352	0.0170946
SKCM-Primary (n=103)	T cell CD4+ memory activated_CIBERSORT	0.129004	0.196278	0.306077								SKCM-Primary (n=103)	Macrophage_EPIC	0.0334755	0.73837	0.801154
SKCM-Primary (n=103)	T cell CD4+ memory activated_CIBERSORT-ABS	0.140851	0.157937	0.261843								SKCM-Primary (n=103)	Macrophage_TIMER	0.0792815	0.428312	0.532065
SKCM-Primary (n=103)	T cell CD4+ memory resting_CIBERSORT	0.276588	0.00489156	0.014267								SKCM-Primary (n=103)	Macrophage_XCELL	-0.00584742	0.953487	0.959886
SKCM-Primary (n=103)	T cell CD4+ memory resting_CIBERSORT-ABS	0.290575	0.00304958	0.00965445								SKCM-Primary (n=103)	Macrophage/Monocyte_MCPCOUNTER	0.344408	0.000393262	0.00120386
SKCM-Primary (n=103)	T cell CD4+ memory_XCELL	0.72859	3.98608e-18	8.37077e-17
SKCM-Primary (n=103)	T cell CD4+ naive_CIBERSORT	0.00277817	0.977892	0.98494
SKCM-Primary (n=103)	T cell CD4+ naive_CIBERSORT-ABS	0.0102883	0.918258	0.949471
SKCM-Primary (n=103)	T cell CD4+ naive_XCELL	-0.0670909	0.502864	0.631085
SKCM-Primary (n=103)	T cell CD4+ Th1_XCELL	-0.625256	2.14398e-12	2.87384e-11
SKCM-Primary (n=103)	T cell CD4+ Th2_XCELL	0.549684	2.18484e-09	1.99486e-08
SKCM-Primary (n=103)	T cell CD4+_EPIC	0.430163	6.41114e-06	3.77479e-05
SKCM-Primary (n=103)	T cell CD4+_TIMER	-0.208383	0.0355747	0.0794754
STAD (n=415)	T cell CD4+ (non-regulatory)_QUANTISEQ	0.0226615	0.660103	0.757495
STAD (n=415)	T cell CD4+ (non-regulatory)_XCELL	0.0870907	0.0904379	0.163762
STAD (n=415)	T cell CD4+ central memory_XCELL	-0.114343	0.0260166	0.0613874
STAD (n=415)	T cell CD4+ effector memory_XCELL	-0.0667579	0.194703	0.305132
STAD (n=415)	T cell CD4+ memory activated_CIBERSORT	0.0949451	0.0648266	0.127619
STAD (n=415)	T cell CD4+ memory activated_CIBERSORT-ABS	0.114671	0.0255883	0.0606039
STAD (n=415)	T cell CD4+ memory resting_CIBERSORT	0.0799139	0.120399	0.208661
STAD (n=415)	T cell CD4+ memory resting_CIBERSORT-ABS	0.322072	1.35161e-10	1.46813e-09
STAD (n=415)	T cell CD4+ memory_XCELL	0.24186	1.89907e-06	1.18948e-05
STAD (n=415)	T cell CD4+ naive_CIBERSORT	0.00870605	0.86585	0.90763
STAD (n=415)	T cell CD4+ naive_CIBERSORT-ABS	0.00870605	0.86585	0.90763
STAD (n=415)	T cell CD4+ naive_XCELL	0.0981231	0.05632	0.114089
STAD (n=415)	T cell CD4+ Th1_XCELL	-0.34004	1.03355e-11	1.25219e-10
STAD (n=415)	T cell CD4+ Th2_XCELL	0.134943	0.00852796	0.0233592
STAD (n=415)	T cell CD4+_EPIC	0.274667	5.49783e-08	4.38434e-07
STAD (n=415)	T cell CD4+_TIMER	0.0527524	0.305693	0.434733
TGCT (n=150)	T cell CD4+ (non-regulatory)_QUANTISEQ	-0.252634	0.00202114	0.00673714
TGCT (n=150)	T cell CD4+ (non-regulatory)_XCELL	-0.0558804	0.501421	0.63053
TGCT (n=150)	T cell CD4+ central memory_XCELL	-0.226988	0.0056963	0.0164618
TGCT (n=150)	T cell CD4+ effector memory_XCELL	0.1553	0.0603467	0.120693
TGCT (n=150)	T cell CD4+ memory activated_CIBERSORT	-0.0671858	0.418777	0.548503
TGCT (n=150)	T cell CD4+ memory activated_CIBERSORT-ABS	-0.0620651	0.455187	0.582861
TGCT (n=150)	T cell CD4+ memory resting_CIBERSORT	0.387318	1.25703e-06	8.42481e-06
TGCT (n=150)	T cell CD4+ memory resting_CIBERSORT-ABS	0.43063	5.20103e-08	4.20084e-07
TGCT (n=150)	T cell CD4+ memory_XCELL	0.483285	5.64405e-10	5.47038e-09
TGCT (n=150)	T cell CD4+ naive_CIBERSORT	0.00108717	0.989573	0.992724
TGCT (n=150)	T cell CD4+ naive_CIBERSORT-ABS	0.000808319	0.992247	0.993825
TGCT (n=150)	T cell CD4+ naive_XCELL	0.35457	1.05173e-05	5.96926e-05
TGCT (n=150)	T cell CD4+ Th1_XCELL	-0.364212	5.7635e-06	3.4581e-05
TGCT (n=150)	T cell CD4+ Th2_XCELL	0.255583	0.00178178	0.00603507
TGCT (n=150)	T cell CD4+_EPIC	0.520743	1.36936e-11	1.62773e-10
TGCT (n=150)	T cell CD4+_TIMER	0.100337	0.226589	0.343152
THCA (n=509)	T cell CD4+ (non-regulatory)_QUANTISEQ	-0.251653	1.74152e-08	1.44363e-07
THCA (n=509)	T cell CD4+ (non-regulatory)_XCELL	0.0241894	0.593986	0.704729
THCA (n=509)	T cell CD4+ central memory_XCELL	-0.27641	5.23558e-10	5.15378e-09
THCA (n=509)	T cell CD4+ effector memory_XCELL	-0.0429559	0.343674	0.472739
THCA (n=509)	T cell CD4+ memory activated_CIBERSORT	0.104791	0.0205935	0.0500924
THCA (n=509)	T cell CD4+ memory activated_CIBERSORT-ABS	0.104816	0.0205631	0.0500924
THCA (n=509)	T cell CD4+ memory resting_CIBERSORT	0.271975	1.00737e-09	9.61578e-09
THCA (n=509)	T cell CD4+ memory resting_CIBERSORT-ABS	0.450272	9.76391e-26	3.84454e-24
THCA (n=509)	T cell CD4+ memory_XCELL	0.383779	1.42735e-18	3.21154e-17
THCA (n=509)	T cell CD4+ naive_CIBERSORT	-0.14654	0.00116867	0.00411321
THCA (n=509)	T cell CD4+ naive_CIBERSORT-ABS	-0.146392	0.0011824	0.00413838
THCA (n=509)	T cell CD4+ naive_XCELL	0.0441787	0.3301	0.457062
THCA (n=509)	T cell CD4+ Th1_XCELL	-0.517093	1.0169e-34	8.00811e-33
THCA (n=509)	T cell CD4+ Th2_XCELL	0.253797	1.304e-08	1.11016e-07
THCA (n=509)	T cell CD4+_EPIC	0.512548	4.81878e-34	3.03583e-32
THCA (n=509)	T cell CD4+_TIMER	0.197186	1.14421e-05	6.43619e-05
THYM (n=120)	T cell CD4+ (non-regulatory)_QUANTISEQ	0.216528	0.0201102	0.0492973
THYM (n=120)	T cell CD4+ (non-regulatory)_XCELL	0.192623	0.039166	0.0847923
THYM (n=120)	T cell CD4+ central memory_XCELL	0.0274428	0.770951	0.847184
THYM (n=120)	T cell CD4+ effector memory_XCELL	-0.106549	0.257063	0.378387
THYM (n=120)	T cell CD4+ memory activated_CIBERSORT	-0.202727	0.0297904	0.0692545
THYM (n=120)	T cell CD4+ memory activated_CIBERSORT-ABS	-0.181486	0.0522449	0.107213
THYM (n=120)	T cell CD4+ memory resting_CIBERSORT	0.224064	0.0160729	0.0408304
THYM (n=120)	T cell CD4+ memory resting_CIBERSORT-ABS	0.337354	0.000227015	0.000979587
THYM (n=120)	T cell CD4+ memory_XCELL	0.265773	0.00409459	0.0124618
THYM (n=120)	T cell CD4+ naive_CIBERSORT	-0.216984	0.0198432	0.048833
THYM (n=120)	T cell CD4+ naive_CIBERSORT-ABS	-0.0836217	0.374269	0.504903
THYM (n=120)	T cell CD4+ naive_XCELL	-0.0967532	0.303648	0.432801
THYM (n=120)	T cell CD4+ Th1_XCELL	-0.734522	9.4739e-21	2.59502e-19
THYM (n=120)	T cell CD4+ Th2_XCELL	-0.0206877	0.826299	0.88497
THYM (n=120)	T cell CD4+_EPIC	0.466556	1.47662e-07	1.13447e-06
THYM (n=120)	T cell CD4+_TIMER	-0.212124	0.0228525	0.0545344
UCEC (n=545)	T cell CD4+ (non-regulatory)_QUANTISEQ	-0.0826858	0.443745	0.571696
UCEC (n=545)	T cell CD4+ (non-regulatory)_XCELL	-0.0695038	0.519926	0.640352
UCEC (n=545)	T cell CD4+ central memory_XCELL	0.12979	0.228112	0.343806
UCEC (n=545)	T cell CD4+ effector memory_XCELL	-0.174016	0.104916	0.184628
UCEC (n=545)	T cell CD4+ memory activated_CIBERSORT	-0.0701514	0.516035	0.638707
UCEC (n=545)	T cell CD4+ memory activated_CIBERSORT-ABS	-0.0713371	0.508949	0.634926
UCEC (n=545)	T cell CD4+ memory resting_CIBERSORT	0.0913043	0.397534	0.530607
UCEC (n=545)	T cell CD4+ memory resting_CIBERSORT-ABS	0.133384	0.21538	0.330448
UCEC (n=545)	T cell CD4+ memory_XCELL	0.250273	0.0186851	0.0465281
UCEC (n=545)	T cell CD4+ naive_CIBERSORT	0.066957	0.535371	0.65201
UCEC (n=545)	T cell CD4+ naive_CIBERSORT-ABS	0.0677078	0.530795	0.648493
UCEC (n=545)	T cell CD4+ naive_XCELL	-0.0934127	0.38668	0.51925
UCEC (n=545)	T cell CD4+ Th1_XCELL	-0.456317	7.88719e-06	4.51721e-05
UCEC (n=545)	T cell CD4+ Th2_XCELL	0.00995712	0.92664	0.949471
UCEC (n=545)	T cell CD4+_EPIC	0.309921	0.00329839	0.0102871
UCEC (n=545)	T cell CD4+_TIMER	-0.217437	0.0418514	0.0896816
UCS (n=57)	T cell CD4+ (non-regulatory)_QUANTISEQ	-0.0562939	0.688883	0.781976
UCS (n=57)	T cell CD4+ (non-regulatory)_XCELL	-0.120924	0.388403	0.519519
UCS (n=57)	T cell CD4+ central memory_XCELL	-0.173818	0.213227	0.328442
UCS (n=57)	T cell CD4+ effector memory_XCELL	0.0868996	0.536097	0.65201
UCS (n=57)	T cell CD4+ memory activated_CIBERSORT	-0.00756647	0.957117	0.967871
UCS (n=57)	T cell CD4+ memory activated_CIBERSORT-ABS	-0.00756647	0.957117	0.967871
UCS (n=57)	T cell CD4+ memory resting_CIBERSORT	-0.111536	0.426546	0.555215
UCS (n=57)	T cell CD4+ memory resting_CIBERSORT-ABS	-0.0410098	0.770624	0.847184
UCS (n=57)	T cell CD4+ memory_XCELL	0.038774	0.782816	0.856205
UCS (n=57)	T cell CD4+ naive_CIBERSORT	0.302869	0.0274961	0.0641575
UCS (n=57)	T cell CD4+ naive_CIBERSORT-ABS	0.302869	0.0274961	0.0641575
UCS (n=57)	T cell CD4+ naive_XCELL	0.0148898	0.915725	0.948859
UCS (n=57)	T cell CD4+ Th1_XCELL	-0.344752	0.011471	0.0302374
UCS (n=57)	T cell CD4+ Th2_XCELL	-0.0378326	0.787965	0.857371
UCS (n=57)	T cell CD4+_EPIC	0.135409	0.333671	0.460739
UCS (n=57)	T cell CD4+_TIMER	-0.0902315	0.52052	0.640352
UVM (n=80)	T cell CD4+ (non-regulatory)_QUANTISEQ	-0.520335	1.2317e-06	8.34379e-06
UVM (n=80)	T cell CD4+ (non-regulatory)_XCELL	0.235729	0.0390307	0.0847908
UVM (n=80)	T cell CD4+ central memory_XCELL	0.000357759	0.997536	0.997536
UVM (n=80)	T cell CD4+ effector memory_XCELL	0.106818	0.355151	0.485347
UVM (n=80)	T cell CD4+ memory activated_CIBERSORT	0.190412	0.0971676	0.173415
UVM (n=80)	T cell CD4+ memory activated_CIBERSORT-ABS	0.190966	0.09618	0.17214
UVM (n=80)	T cell CD4+ memory resting_CIBERSORT	-0.104441	0.366019	0.496896
UVM (n=80)	T cell CD4+ memory resting_CIBERSORT-ABS	-0.00658637	0.954664	0.967871
UVM (n=80)	T cell CD4+ memory_XCELL	0.794545	6.45296e-18	1.31141e-16
UVM (n=80)	T cell CD4+ naive_CIBERSORT	0.0133608	0.908185	0.943407
UVM (n=80)	T cell CD4+ naive_CIBERSORT-ABS	0.0247085	0.831091	0.885935
UVM (n=80)	T cell CD4+ naive_XCELL	0.0900719	0.435959	0.562816
UVM (n=80)	T cell CD4+ Th1_XCELL	-0.818504	9.86267e-20	2.48539e-18
UVM (n=80)	T cell CD4+ Th2_XCELL	0.513603	1.7799e-06	1.13266e-05
UVM (n=80)	T cell CD4+_EPIC	0.651443	1.40251e-10	1.4976e-09
UVM (n=80)	T cell CD4+_TIMER	-0.20483	0.0739411	0.138639

## Sheet:  TIMER-mutation
Changes in levels of immune cell infiltration with and without ACSL4 mutation in SARC and UCEC
cancer	infiltrates	log2FC	p	adj.p
SARC (n=236)	Cancer associated fibroblast_EPIC	-2.50343	0.0183757	0.876273
UCEC (n=530)	Cancer associated fibroblast_EPIC	0.331646	0.00998435	0.876273
SARC (n=236)	T cell CD4+_EPIC	0.88565	0.0379999	0.720507
UCEC (n=530)	T cell CD4+_EPIC	0.277394	0.01414	0.450124
SARC (n=236)	Myeloid dendritic cell_TIMER	-0.61494	0.00258193	0.103277
UCEC (n=530)	Myeloid dendritic cell_TIMER	0.163873	0.000803865	0.0483284
SARC (n=236)	Macrophage_EPIC	-3.95452	0.0191263	0.625952
UCEC (n=530)	Macrophage_EPIC	0.484904	0.0105268	0.47586

## Sheet: TIMER-SCNA
Changes in levels of Cancer associated fibroblast (CAF) with ACSL4 copy number variation
cancer	infiltrates	log2FC	p	adj.p
ACC (n=90)	Cancer associated fibroblast_EPIC	NA	NA	NA
ACC (n=90)	Cancer associated fibroblast_MCPCOUNTER	NA	NA	NA
ACC (n=90)	Cancer associated fibroblast_TIDE	NA	NA	NA
ACC (n=90)	Cancer associated fibroblast_XCELL	NA	NA	NA
BLCA (n=408)	Cancer associated fibroblast_EPIC	-3.0266	0.0546441	0.421516
BLCA (n=408)	Cancer associated fibroblast_MCPCOUNTER	-2.96837	0.0546441	0.421516
BLCA (n=408)	Cancer associated fibroblast_TIDE	NA	0.0164255	0.350411
BLCA (n=408)	Cancer associated fibroblast_XCELL	-19.9316	0.175167	0.42181
BRCA (n=1080)	Cancer associated fibroblast_EPIC	-2.62528	0.00600911	0.350411
BRCA (n=1080)	Cancer associated fibroblast_MCPCOUNTER	-1.89007	0.0127561	0.350411
BRCA (n=1080)	Cancer associated fibroblast_TIDE	NA	0.0288026	0.421516
BRCA (n=1080)	Cancer associated fibroblast_XCELL	-1.11009	0.206572	0.42181
BRCA-Basal (n=186)	Cancer associated fibroblast_EPIC	-2.20086	0.157701	0.421516
BRCA-Basal (n=186)	Cancer associated fibroblast_MCPCOUNTER	-1.43932	0.248661	0.454694
BRCA-Basal (n=186)	Cancer associated fibroblast_TIDE	1.17636	0.30584	0.515099
BRCA-Basal (n=186)	Cancer associated fibroblast_XCELL	-0.957839	0.558127	0.70738
BRCA-Her2 (n=81)	Cancer associated fibroblast_EPIC	NA	NA	NA
BRCA-Her2 (n=81)	Cancer associated fibroblast_MCPCOUNTER	NA	NA	NA
BRCA-Her2 (n=81)	Cancer associated fibroblast_TIDE	NA	NA	NA
BRCA-Her2 (n=81)	Cancer associated fibroblast_XCELL	NA	NA	NA
BRCA-LumA (n=555)	Cancer associated fibroblast_EPIC	-4.7544	0.0937024	0.421516
BRCA-LumA (n=555)	Cancer associated fibroblast_MCPCOUNTER	-2.7628	0.127377	0.421516
BRCA-LumA (n=555)	Cancer associated fibroblast_TIDE	NA	0.1122	0.421516
BRCA-LumA (n=555)	Cancer associated fibroblast_XCELL	-1.50654	0.32617	0.535253
BRCA-LumB (n=216)	Cancer associated fibroblast_EPIC	-1.27265	0.414527	0.58955
BRCA-LumB (n=216)	Cancer associated fibroblast_MCPCOUNTER	-1.1689	0.501073	0.682312
BRCA-LumB (n=216)	Cancer associated fibroblast_TIDE	-0.00667072	0.920182	0.965437
BRCA-LumB (n=216)	Cancer associated fibroblast_XCELL	0.672053	0.413989	0.58955
CESC (n=295)	Cancer associated fibroblast_EPIC	NA	NA	NA
CESC (n=295)	Cancer associated fibroblast_MCPCOUNTER	NA	NA	NA
CESC (n=295)	Cancer associated fibroblast_TIDE	NA	NA	NA
CESC (n=295)	Cancer associated fibroblast_XCELL	NA	NA	NA
CHOL (n=36)	Cancer associated fibroblast_EPIC	NA	NA	NA
CHOL (n=36)	Cancer associated fibroblast_MCPCOUNTER	NA	NA	NA
CHOL (n=36)	Cancer associated fibroblast_TIDE	NA	NA	NA
CHOL (n=36)	Cancer associated fibroblast_XCELL	NA	NA	NA
COAD (n=451)	Cancer associated fibroblast_EPIC	NA	NA	NA
COAD (n=451)	Cancer associated fibroblast_MCPCOUNTER	NA	NA	NA
COAD (n=451)	Cancer associated fibroblast_TIDE	NA	NA	NA
COAD (n=451)	Cancer associated fibroblast_XCELL	NA	NA	NA
DLBC (n=48)	Cancer associated fibroblast_EPIC	NA	NA	NA
DLBC (n=48)	Cancer associated fibroblast_MCPCOUNTER	NA	NA	NA
DLBC (n=48)	Cancer associated fibroblast_TIDE	NA	NA	NA
DLBC (n=48)	Cancer associated fibroblast_XCELL	NA	NA	NA
ESCA (n=184)	Cancer associated fibroblast_EPIC	-1.41261	0.816427	0.870856
ESCA (n=184)	Cancer associated fibroblast_MCPCOUNTER	-1.42837	0.579872	0.713689
ESCA (n=184)	Cancer associated fibroblast_TIDE	NA	0.120287	0.421516
ESCA (n=184)	Cancer associated fibroblast_XCELL	-19.9316	0.157211	0.421516
GBM (n=577)	Cancer associated fibroblast_EPIC	NA	NA	NA
GBM (n=577)	Cancer associated fibroblast_MCPCOUNTER	NA	NA	NA
GBM (n=577)	Cancer associated fibroblast_TIDE	NA	NA	NA
GBM (n=577)	Cancer associated fibroblast_XCELL	NA	NA	NA
HNSC (n=522)	Cancer associated fibroblast_EPIC	-3.07689	0.0798165	0.421516
HNSC (n=522)	Cancer associated fibroblast_MCPCOUNTER	-2.45675	0.111798	0.421516
HNSC (n=522)	Cancer associated fibroblast_TIDE	NA	0.108526	0.421516
HNSC (n=522)	Cancer associated fibroblast_XCELL	0.609691	0.336182	0.53789
HNSC-HPV- (n=421)	Cancer associated fibroblast_EPIC	NA	NA	NA
HNSC-HPV- (n=421)	Cancer associated fibroblast_MCPCOUNTER	NA	NA	NA
HNSC-HPV- (n=421)	Cancer associated fibroblast_TIDE	NA	NA	NA
HNSC-HPV- (n=421)	Cancer associated fibroblast_XCELL	NA	NA	NA
HNSC-HPV+ (n=99)	Cancer associated fibroblast_EPIC	-2.86983	0.205477	0.42181
HNSC-HPV+ (n=99)	Cancer associated fibroblast_MCPCOUNTER	-2.29564	0.217496	0.42181
HNSC-HPV+ (n=99)	Cancer associated fibroblast_TIDE	1.30356	0.459343	0.639086
HNSC-HPV+ (n=99)	Cancer associated fibroblast_XCELL	0.395489	0.542457	0.70738
KICH (n=66)	Cancer associated fibroblast_EPIC	NA	NA	NA
KICH (n=66)	Cancer associated fibroblast_MCPCOUNTER	NA	NA	NA
KICH (n=66)	Cancer associated fibroblast_TIDE	NA	NA	NA
KICH (n=66)	Cancer associated fibroblast_XCELL	NA	NA	NA
KIRC (n=528)	Cancer associated fibroblast_EPIC	NA	NA	NA
KIRC (n=528)	Cancer associated fibroblast_MCPCOUNTER	NA	NA	NA
KIRC (n=528)	Cancer associated fibroblast_TIDE	NA	NA	NA
KIRC (n=528)	Cancer associated fibroblast_XCELL	NA	NA	NA
KIRP (n=288)	Cancer associated fibroblast_EPIC	NA	NA	NA
KIRP (n=288)	Cancer associated fibroblast_MCPCOUNTER	NA	NA	NA
KIRP (n=288)	Cancer associated fibroblast_TIDE	NA	NA	NA
KIRP (n=288)	Cancer associated fibroblast_XCELL	NA	NA	NA
LAML (n=191)	Cancer associated fibroblast_EPIC	NA	NA	NA
LAML (n=191)	Cancer associated fibroblast_MCPCOUNTER	NA	NA	NA
LAML (n=191)	Cancer associated fibroblast_TIDE	NA	NA	NA
LAML (n=191)	Cancer associated fibroblast_XCELL	NA	NA	NA
LGG (n=513)	Cancer associated fibroblast_EPIC	NA	NA	NA
LGG (n=513)	Cancer associated fibroblast_MCPCOUNTER	NA	NA	NA
LGG (n=513)	Cancer associated fibroblast_TIDE	NA	NA	NA
LGG (n=513)	Cancer associated fibroblast_XCELL	NA	NA	NA
LIHC (n=370)	Cancer associated fibroblast_EPIC	NA	NA	NA
LIHC (n=370)	Cancer associated fibroblast_MCPCOUNTER	NA	NA	NA
LIHC (n=370)	Cancer associated fibroblast_TIDE	NA	NA	NA
LIHC (n=370)	Cancer associated fibroblast_XCELL	NA	NA	NA
LUAD (n=516)	Cancer associated fibroblast_EPIC	0.299013	0.407214	0.58955
LUAD (n=516)	Cancer associated fibroblast_MCPCOUNTER	0.72966	0.216545	0.42181
LUAD (n=516)	Cancer associated fibroblast_TIDE	4.11275	0.166158	0.42181
LUAD (n=516)	Cancer associated fibroblast_XCELL	0.680948	0.384638	0.58955
LUSC (n=501)	Cancer associated fibroblast_EPIC	NA	NA	NA
LUSC (n=501)	Cancer associated fibroblast_MCPCOUNTER	NA	NA	NA
LUSC (n=501)	Cancer associated fibroblast_TIDE	NA	NA	NA
LUSC (n=501)	Cancer associated fibroblast_XCELL	NA	NA	NA
MESO (n=87)	Cancer associated fibroblast_EPIC	NA	NA	NA
MESO (n=87)	Cancer associated fibroblast_MCPCOUNTER	NA	NA	NA
MESO (n=87)	Cancer associated fibroblast_TIDE	NA	NA	NA
MESO (n=87)	Cancer associated fibroblast_XCELL	NA	NA	NA
OV (n=579)	Cancer associated fibroblast_EPIC	-1.83549	0.655288	0.762517
OV (n=579)	Cancer associated fibroblast_MCPCOUNTER	-1.38384	0.681282	0.778608
OV (n=579)	Cancer associated fibroblast_TIDE	NA	0.70766	0.786183
OV (n=579)	Cancer associated fibroblast_XCELL	-3.3181	0.602437	0.727472
PAAD (n=184)	Cancer associated fibroblast_EPIC	0.146233	0.515993	0.68799
PAAD (n=184)	Cancer associated fibroblast_MCPCOUNTER	0.0644955	0.630419	0.747164
PAAD (n=184)	Cancer associated fibroblast_TIDE	1.65775	0.563693	0.70738
PAAD (n=184)	Cancer associated fibroblast_XCELL	-1.2132	0.413318	0.58955
PCPG (n=162)	Cancer associated fibroblast_EPIC	NA	NA	NA
PCPG (n=162)	Cancer associated fibroblast_MCPCOUNTER	NA	NA	NA
PCPG (n=162)	Cancer associated fibroblast_TIDE	NA	NA	NA
PCPG (n=162)	Cancer associated fibroblast_XCELL	NA	NA	NA
PRAD (n=492)	Cancer associated fibroblast_EPIC	1.67037	0.11316	0.421516
PRAD (n=492)	Cancer associated fibroblast_MCPCOUNTER	1.06862	0.131989	0.421516
PRAD (n=492)	Cancer associated fibroblast_TIDE	5.79461	0.130003	0.421516
PRAD (n=492)	Cancer associated fibroblast_XCELL	0.951032	0.184416	0.42181
READ (n=165)	Cancer associated fibroblast_EPIC	NA	NA	NA
READ (n=165)	Cancer associated fibroblast_MCPCOUNTER	NA	NA	NA
READ (n=165)	Cancer associated fibroblast_TIDE	NA	NA	NA
READ (n=165)	Cancer associated fibroblast_XCELL	NA	NA	NA
SARC (n=257)	Cancer associated fibroblast_EPIC	1.33189	0.0952047	0.421516
SARC (n=257)	Cancer associated fibroblast_MCPCOUNTER	1.60602	0.123212	0.421516
SARC (n=257)	Cancer associated fibroblast_TIDE	5.75632	0.139443	0.421516
SARC (n=257)	Cancer associated fibroblast_XCELL	0.871685	0.245849	0.454694
SKCM (n=367)	Cancer associated fibroblast_EPIC	0.991887	0.19197	0.42181
SKCM (n=367)	Cancer associated fibroblast_MCPCOUNTER	0.665035	0.262012	0.4658
SKCM (n=367)	Cancer associated fibroblast_TIDE	NA	0.158069	0.421516
SKCM (n=367)	Cancer associated fibroblast_XCELL	-19.9316	0.283881	0.491037
STAD (n=441)	Cancer associated fibroblast_EPIC	NA	NA	NA
STAD (n=441)	Cancer associated fibroblast_MCPCOUNTER	NA	NA	NA
STAD (n=441)	Cancer associated fibroblast_TIDE	NA	NA	NA
STAD (n=441)	Cancer associated fibroblast_XCELL	NA	NA	NA
TGCT (n=150)	Cancer associated fibroblast_EPIC	-2.19887	1	1
TGCT (n=150)	Cancer associated fibroblast_MCPCOUNTER	-1.48263	0.739564	0.802239
TGCT (n=150)	Cancer associated fibroblast_TIDE	1.1414	0.958139	0.979883
TGCT (n=150)	Cancer associated fibroblast_XCELL	-1.40452	0.712479	0.786183
THCA (n=499)	Cancer associated fibroblast_EPIC	NA	NA	NA
THCA (n=499)	Cancer associated fibroblast_MCPCOUNTER	NA	NA	NA
THCA (n=499)	Cancer associated fibroblast_TIDE	NA	NA	NA
THCA (n=499)	Cancer associated fibroblast_XCELL	NA	NA	NA
THYM (n=123)	Cancer associated fibroblast_EPIC	NA	NA	NA
THYM (n=123)	Cancer associated fibroblast_MCPCOUNTER	NA	NA	NA
THYM (n=123)	Cancer associated fibroblast_TIDE	NA	NA	NA
THYM (n=123)	Cancer associated fibroblast_XCELL	NA	NA	NA
UCEC (n=539)	Cancer associated fibroblast_EPIC	-3.25558	0.100323	0.421516
UCEC (n=539)	Cancer associated fibroblast_MCPCOUNTER	-3.07043	0.0943477	0.421516
UCEC (n=539)	Cancer associated fibroblast_TIDE	2.94335	0.18758	0.42181
UCEC (n=539)	Cancer associated fibroblast_XCELL	-0.360063	0.964573	0.979883
UCS (n=56)	Cancer associated fibroblast_EPIC	NA	NA	NA
UCS (n=56)	Cancer associated fibroblast_MCPCOUNTER	NA	NA	NA
UCS (n=56)	Cancer associated fibroblast_TIDE	NA	NA	NA
UCS (n=56)	Cancer associated fibroblast_XCELL	NA	NA	NA
UVM (n=80)	Cancer associated fibroblast_EPIC	NA	NA	NA
UVM (n=80)	Cancer associated fibroblast_MCPCOUNTER	NA	NA	NA
UVM (n=80)	Cancer associated fibroblast_TIDE	NA	NA	NA
UVM (n=80)	Cancer associated fibroblast_XCELL	NA	NA	NA

## Sheet: cMap
ACSL4 related drugs discovery in Cmap
id	type	name	description	target	belongs_to	pc	median_tau_score	ts_pc
BRD-A16934955	CP	nalbuphine	opioid receptor agonist, opioid receptor antagonist	OPRD1, OPRK1, OPRM1		42.86, 28.57	94.41	1.34, 0.40
BRD-K35377380	CP	I-OMe-AG-538	inhibitor of insulin growth factor 1 receptor protein tyrosine kinase			42.86, 0.00	94.36	1.02, 0.26
BRD-K21853356	CP	RG-14620	EGFR inhibitor	EGFR		50.00, 12.50	94.16	1.09, 0.33
BRD-A59174698	CP	ritodrine	adrenergic receptor agonist	ADRB2	Beta-adrenergic receptor agonist	37.50, 0.00	93.74	1.26, 0.45
BRD-K13642330	CP	cosmosiin	cytochrome P450 inhibitor			0.00, 0.00	93.32	1.77, 0.51
BRD-K39391626	CP	ethylestrenol	anabolic steroid, has some progesterone-like activity	AR	Progesterone receptor agonist, Progesterone receptor antagonist	28.57, 14.29	91.41	1.59, 0.70
BRD-K30296925	CP	flavokavain-b	carcinoma cell growth inhibitor, hypoxia inducible factor inhibitor	HIF1A		25.00, 0.00	91.03	1.49, 0.66
BRD-K79602928	CP	metformin	insulin sensitizer, AMPK activator, biguanide, gluconeogenesis inhibitor	ACACB, INS, PRKAB1		14.29, 0.00	90.75	1.72, 0.47
BRD-K11905747	CP	spectinomycin	30S ribosomal subunit inhibitor		Bacterial 30S ribosomal subunit inhibitor	14.29, 14.29	90.62	0.88, 0.34
BRD-K96037667	CP	norethindrone	ovulation inhibitor, progesterone receptor agonist	PGR	Progesterone receptor agonist	14.29, 0.00	90.24	1.01, 0.34
BRD-A69917777	CP	aminopentamide	anticholinergic agent			12.50, 12.50	90.21	0.72, 0.16
BRD-K33193182	CP	methylnorlichexanthone	Aurora kinase inhibitor, Pim kinase inhibitor, VEGFR inhibitor	AURKB, KDR, PIM1		0.00, 0.00	-92.88	0.85, 0.25
BRD-K21548250	CP	moracizine	sodium channel blocker	SCN5A		0.00, 0.00	-72.12	1.08, 0.42
BRD-K59633790	CP	VU-0420363-1	SARS coronavirus 3C-like protease inhibitor			0.00, 0.00	-70.12	1.59, 0.39
BRD-K94070024	CP	depomedrol	glucocorticoid receptor agonist		Glucocorticoid receptor agonist	0.00, 0.00	-60.63	1.47, 0.75
BRD-K91623615	CP	ABT-751	tubulin inhibitor, dihydropteroate synthase inhibitor, microtubule inhibitor, PABA antagonist, tubulin polymerisation inhibitor	TUBB	Tubulin inhibitor	0.00, 0.00	-58.01	1.51, 0.73
BRD-K37456065	CP	VU-0365114-2	acetylcholine receptor allosteric modulator, M5 modulator	CHRM5		0.00, 0.00	-57.86	1.65, 0.58
BRD-K57569181	CP	pentoxifylline	phosphodiesterase inhibitor, acetylcholinesterase inhibitor, chitinase inhibitor, tumor necrosis factor production inhibitor	TNF, ACHE, ADORA1, ADORA2A, ADRA2B, CHIA, NT5E, PDE4A, PDE4B, PDE5A		0.00, 0.00	-57.74	0.63, 0.14
BRD-A42423104	CP	benproperine	anti-tussive			0.00, 0.00	-57.15	1.26, 0.35
BRD-K72816382	CP	cinalukast	leukotriene receptor antagonist	CYSLTR1		0.00, 0.00	-49.79	1.88, 0.63
BRD-K52075715	CP	oxibendazole	DNA polymerase inhibitor, tubulin inhibitor	TUBB, TUBB4B	Tubulin inhibitor	0.00, 0.00	-47.22	1.08, 0.47
BRD-K79131256	CP	albendazole	tubulin inhibitor, acetylcholinesterase inhibitor, microtubule inhibitor	CYP1A2, CYP2J2, TUBA1A, TUBB, TUBB4B	Tubulin inhibitor	0.00, 0.00	-46.6	0.83, 0.44
